# Supplementary material for: Pheidole Westwood, 1839 (Hymenoptera, Formicidae) of Madagascar – an introduction and a taxonomic revision of eleven species groups
Source: Zookeys. 2020 Jan 20;905:1–235. doi: 10.3897/zookeys.905.39592 (PMC7004242; doi:10.3897/zookeys.905.39592)
Supplement: XML Treatment for Pheidole podargea [file zookeys.905.39592-treatment16.xml]

<!DOCTYPE tp:taxon-treatment
  PUBLIC "-//TaxonX//DTD Taxonomic Treatment Publishing DTD v0 20100105//EN" "tax-treatment-NSO.dtd">
<tp:taxon-treatment xmlns:tp="http://www.plazi.org/taxpub"><tp:treatment-meta><kwd-group><label>Taxon classification</label><kwd><named-content xmlns:xlink="http://www.w3.org/1999/xlink" content-type="kingdom">Animalia</named-content></kwd><kwd><named-content xmlns:xlink="http://www.w3.org/1999/xlink" content-type="order">Hymenoptera</named-content></kwd><kwd><named-content xmlns:xlink="http://www.w3.org/1999/xlink" content-type="family">Formicidae</named-content></kwd></kwd-group><mixed-citation publication-type="journal"><person-group><name><surname>Salata</surname><given-names>Sebastian</given-names></name><name><surname>Fisher</surname><given-names>Brian L.</given-names></name></person-group><article-title><italic><tp:taxon-name><tp:taxon-name-part taxon-name-part-type="genus" reg="Pheidole">Pheidole</tp:taxon-name-part></tp:taxon-name></italic> Westwood, 1839 (<tp:taxon-name><tp:taxon-name-part taxon-name-part-type="order">Hymenoptera</tp:taxon-name-part></tp:taxon-name>, <tp:taxon-name><tp:taxon-name-part taxon-name-part-type="family">Formicidae</tp:taxon-name-part></tp:taxon-name>) of Madagascar – an introduction and a taxonomic revision of eleven species groups</article-title><source>Zookeys</source><day>20</day><month>1</month><year>2020</year><volume>905</volume><fpage>1</fpage><lpage>235</lpage><pub-id pub-id-type="doi">10.3897/zookeys.905.39592</pub-id></mixed-citation></tp:treatment-meta><tp:nomenclature><tp:taxon-name>
                  <tp:taxon-name-part taxon-name-part-type="genus" reg="Pheidole">Pheidole</tp:taxon-name-part>
                  <tp:taxon-name-part taxon-name-part-type="species" reg="podargea">podargea</tp:taxon-name-part>
                  <object-id xmlns:xlink="http://www.w3.org/1999/xlink" content-type="zoobank" xlink:type="simple">http://zoobank.org/9A9D09F6-79B6-40AA-BB1E-BE65E6DC3FB3</object-id>
                </tp:taxon-name><tp:taxon-status xmlns:xlink="http://www.w3.org/1999/xlink" xlink:type="simple">sp. nov.</tp:taxon-status><xref ref-type="fig" rid="F33">Figs 33A–F</xref><xref ref-type="fig" rid="F85">, 85R</xref><xref ref-type="fig" rid="F88">, 88B</xref></tp:nomenclature><tp:treatment-sec sec-type="type material" id="SECID0E5SGM"><title>Type material.</title><p><bold><italic>Holotype</italic>.</bold> Madagascar. •1 major worker; Antsiranana; Forêt d’ Andavakoera, 21.4 km 75°ENE Ambilobe; 4.6 km 356°N Betsiaka; <named-content xmlns:xlink="http://www.w3.org/1999/xlink" content-type="dwc:verbatimCoordinates" xlink:type="simple"><named-content content-type="geo-json" specific-use="{&#34;type&#34;:&#34;Point&#34;,&#34;coordinates&#34;:[49.230000,-13.118330]}" id="NCID0EMTGM" xlink:type="simple">-13.11833, 49.23</named-content></named-content>; alt. 425 m; 16 Dec 2003; B.L. Fisher leg.; BLF10317, <ext-link xmlns:xlink="http://www.w3.org/1999/xlink" ext-link-type="uri" xlink:href="http://data.antweb.org/specimen/CASENT0487570" xlink:type="simple">CASENT0487570</ext-link>, middle specimen on the pin (<named-content xmlns:xlink="http://www.w3.org/1999/xlink" content-type="dwc:institutional_code" xlink:type="simple">CASC</named-content>). <bold><italic>Paratypes</italic>.</bold> Madagascar. •9w., 8s.; same data as for holotype; <ext-link xmlns:xlink="http://www.w3.org/1999/xlink" ext-link-type="uri" xlink:href="http://data.antweb.org/specimen/CASENT0487566" xlink:type="simple">CASENT0487566</ext-link>, <ext-link xmlns:xlink="http://www.w3.org/1999/xlink" ext-link-type="uri" xlink:href="http://data.antweb.org/specimen/CASENT0872085" xlink:type="simple">CASENT0872085</ext-link>, <ext-link xmlns:xlink="http://www.w3.org/1999/xlink" ext-link-type="uri" xlink:href="http://data.antweb.org/specimen/CASENT0487569" xlink:type="simple">CASENT0487569</ext-link>, <ext-link xmlns:xlink="http://www.w3.org/1999/xlink" ext-link-type="uri" xlink:href="http://data.antweb.org/specimen/CASENT0487568" xlink:type="simple">CASENT0487568</ext-link>, <ext-link xmlns:xlink="http://www.w3.org/1999/xlink" ext-link-type="uri" xlink:href="http://data.antweb.org/specimen/CASENT0487567" xlink:type="simple">CASENT0487567</ext-link> (<named-content xmlns:xlink="http://www.w3.org/1999/xlink" content-type="dwc:institutional_code" xlink:type="simple">CASC</named-content>).</p></tp:treatment-sec><tp:treatment-sec sec-type="material" id="SECID0E4UGM"><title>Other material.</title><p>Madagascar. –<bold><italic>Antsiranana</italic></bold>: •9w., 4s.; Forêt de Binara, 7.5 km 230°SW Daraina; <named-content xmlns:xlink="http://www.w3.org/1999/xlink" content-type="dwc:verbatimCoordinates" xlink:type="simple"><named-content content-type="geo-json" specific-use="{&#34;type&#34;:&#34;Point&#34;,&#34;coordinates&#34;:[49.616670,-13.255000]}" id="NCID0EJVGM" xlink:type="simple">-13.255, 49.61667</named-content></named-content>; alt. 375 m; 1 Dec 2003; B.L. Fisher leg.; <ext-link xmlns:xlink="http://www.w3.org/1999/xlink" ext-link-type="uri" xlink:href="http://data.antweb.org/specimen/CASENT0041888" xlink:type="simple">CASENT0041888</ext-link>, <ext-link xmlns:xlink="http://www.w3.org/1999/xlink" ext-link-type="uri" xlink:href="http://data.antweb.org/specimen/CASENT0043218" xlink:type="simple">CASENT0043218</ext-link>, <ext-link xmlns:xlink="http://www.w3.org/1999/xlink" ext-link-type="uri" xlink:href="http://data.antweb.org/specimen/CASENT0043224" xlink:type="simple">CASENT0043224</ext-link>, <ext-link xmlns:xlink="http://www.w3.org/1999/xlink" ext-link-type="uri" xlink:href="http://data.antweb.org/specimen/CASENT0043226" xlink:type="simple">CASENT0043226</ext-link>, <ext-link xmlns:xlink="http://www.w3.org/1999/xlink" ext-link-type="uri" xlink:href="http://data.antweb.org/specimen/CASENT0043235" xlink:type="simple">CASENT0043235</ext-link>, <ext-link xmlns:xlink="http://www.w3.org/1999/xlink" ext-link-type="uri" xlink:href="http://data.antweb.org/specimen/CASENT0043241" xlink:type="simple">CASENT0043241</ext-link>, <ext-link xmlns:xlink="http://www.w3.org/1999/xlink" ext-link-type="uri" xlink:href="http://data.antweb.org/specimen/CASENT0043253" xlink:type="simple">CASENT0043253</ext-link>, <ext-link xmlns:xlink="http://www.w3.org/1999/xlink" ext-link-type="uri" xlink:href="http://data.antweb.org/specimen/CASENT0043256" xlink:type="simple">CASENT0043256</ext-link>, <ext-link xmlns:xlink="http://www.w3.org/1999/xlink" ext-link-type="uri" xlink:href="http://data.antweb.org/specimen/CASENT0043259" xlink:type="simple">CASENT0043259</ext-link>, <ext-link xmlns:xlink="http://www.w3.org/1999/xlink" ext-link-type="uri" xlink:href="http://data.antweb.org/specimen/CASENT0043317" xlink:type="simple">CASENT0043317</ext-link>, <ext-link xmlns:xlink="http://www.w3.org/1999/xlink" ext-link-type="uri" xlink:href="http://data.antweb.org/specimen/CASENT0043319" xlink:type="simple">CASENT0043319</ext-link>, <ext-link xmlns:xlink="http://www.w3.org/1999/xlink" ext-link-type="uri" xlink:href="http://data.antweb.org/specimen/CASENT0043331" xlink:type="simple">CASENT0043331</ext-link>, <ext-link xmlns:xlink="http://www.w3.org/1999/xlink" ext-link-type="uri" xlink:href="http://data.antweb.org/specimen/CASENT0043402" xlink:type="simple">CASENT0043402</ext-link> (<named-content xmlns:xlink="http://www.w3.org/1999/xlink" content-type="dwc:institutional_code" xlink:type="simple">CASC</named-content>). •5w., 1s., 2q.; Réserve Spéciale d’Ambre, 3.5 km 235°SW Sakaramy; <named-content xmlns:xlink="http://www.w3.org/1999/xlink" content-type="dwc:verbatimCoordinates" xlink:type="simple"><named-content content-type="geo-json" specific-use="{&#34;type&#34;:&#34;Point&#34;,&#34;coordinates&#34;:[49.242170,-12.468890]}" id="NCID0EXXGM" xlink:type="simple">-12.46889, 49.24217</named-content></named-content>; alt. 325 m; 26 Jan 2001; Fisher et al. leg.; <ext-link xmlns:xlink="http://www.w3.org/1999/xlink" ext-link-type="uri" xlink:href="http://data.antweb.org/specimen/CASENT0406663" xlink:type="simple">CASENT0406663</ext-link>, <ext-link xmlns:xlink="http://www.w3.org/1999/xlink" ext-link-type="uri" xlink:href="http://data.antweb.org/specimen/CASENT0406673" xlink:type="simple">CASENT0406673</ext-link>, <ext-link xmlns:xlink="http://www.w3.org/1999/xlink" ext-link-type="uri" xlink:href="http://data.antweb.org/specimen/CASENT0423867" xlink:type="simple">CASENT0423867</ext-link>, <ext-link xmlns:xlink="http://www.w3.org/1999/xlink" ext-link-type="uri" xlink:href="http://data.antweb.org/specimen/CASENT0427613" xlink:type="simple">CASENT0427613</ext-link>, <ext-link xmlns:xlink="http://www.w3.org/1999/xlink" ext-link-type="uri" xlink:href="http://data.antweb.org/specimen/CASENT0427696" xlink:type="simple">CASENT0427696</ext-link>, <ext-link xmlns:xlink="http://www.w3.org/1999/xlink" ext-link-type="uri" xlink:href="http://data.antweb.org/specimen/CASENT0427699" xlink:type="simple">CASENT0427699</ext-link> (<named-content xmlns:xlink="http://www.w3.org/1999/xlink" content-type="dwc:institutional_code" xlink:type="simple">CASC</named-content>). •32w., 9s., 3q.; Réserve Spéciale de l’Ankarana, 13.6 km 192°SSW Anivorano Nord; <named-content xmlns:xlink="http://www.w3.org/1999/xlink" content-type="dwc:verbatimCoordinates" xlink:type="simple"><named-content content-type="geo-json" specific-use="{&#34;type&#34;:&#34;Point&#34;,&#34;coordinates&#34;:[49.225830,-12.863610]}" id="NCID0ECZGM" xlink:type="simple">-12.86361, 49.22583</named-content></named-content>; alt. 210 m; 16 Feb 2001; Fisher et al. leg.; <ext-link xmlns:xlink="http://www.w3.org/1999/xlink" ext-link-type="uri" xlink:href="http://data.antweb.org/specimen/CASENT0440586" xlink:type="simple">CASENT0440586</ext-link>, <ext-link xmlns:xlink="http://www.w3.org/1999/xlink" ext-link-type="uri" xlink:href="http://data.antweb.org/specimen/CASENT0440686" xlink:type="simple">CASENT0440686</ext-link>, <ext-link xmlns:xlink="http://www.w3.org/1999/xlink" ext-link-type="uri" xlink:href="http://data.antweb.org/specimen/CASENT0440729" xlink:type="simple">CASENT0440729</ext-link>, <ext-link xmlns:xlink="http://www.w3.org/1999/xlink" ext-link-type="uri" xlink:href="http://data.antweb.org/specimen/CASENT0440730" xlink:type="simple">CASENT0440730</ext-link>, <ext-link xmlns:xlink="http://www.w3.org/1999/xlink" ext-link-type="uri" xlink:href="http://data.antweb.org/specimen/CASENT0440731" xlink:type="simple">CASENT0440731</ext-link>, <ext-link xmlns:xlink="http://www.w3.org/1999/xlink" ext-link-type="uri" xlink:href="http://data.antweb.org/specimen/CASENT0440735" xlink:type="simple">CASENT0440735</ext-link>, <ext-link xmlns:xlink="http://www.w3.org/1999/xlink" ext-link-type="uri" xlink:href="http://data.antweb.org/specimen/CASENT0440736" xlink:type="simple">CASENT0440736</ext-link>, <ext-link xmlns:xlink="http://www.w3.org/1999/xlink" ext-link-type="uri" xlink:href="http://data.antweb.org/specimen/CASENT0440739" xlink:type="simple">CASENT0440739</ext-link>, <ext-link xmlns:xlink="http://www.w3.org/1999/xlink" ext-link-type="uri" xlink:href="http://data.antweb.org/specimen/CASENT0440740" xlink:type="simple">CASENT0440740</ext-link>, <ext-link xmlns:xlink="http://www.w3.org/1999/xlink" ext-link-type="uri" xlink:href="http://data.antweb.org/specimen/CASENT0440743" xlink:type="simple">CASENT0440743</ext-link>, <ext-link xmlns:xlink="http://www.w3.org/1999/xlink" ext-link-type="uri" xlink:href="http://data.antweb.org/specimen/CASENT0440745" xlink:type="simple">CASENT0440745</ext-link>, <ext-link xmlns:xlink="http://www.w3.org/1999/xlink" ext-link-type="uri" xlink:href="http://data.antweb.org/specimen/CASENT0440746" xlink:type="simple">CASENT0440746</ext-link>, <ext-link xmlns:xlink="http://www.w3.org/1999/xlink" ext-link-type="uri" xlink:href="http://data.antweb.org/specimen/CASENT0440748" xlink:type="simple">CASENT0440748</ext-link>, <ext-link xmlns:xlink="http://www.w3.org/1999/xlink" ext-link-type="uri" xlink:href="http://data.antweb.org/specimen/CASENT0440750" xlink:type="simple">CASENT0440750</ext-link>, <ext-link xmlns:xlink="http://www.w3.org/1999/xlink" ext-link-type="uri" xlink:href="http://data.antweb.org/specimen/CASENT0440752" xlink:type="simple">CASENT0440752</ext-link>, <ext-link xmlns:xlink="http://www.w3.org/1999/xlink" ext-link-type="uri" xlink:href="http://data.antweb.org/specimen/CASENT0440754" xlink:type="simple">CASENT0440754</ext-link>, <ext-link xmlns:xlink="http://www.w3.org/1999/xlink" ext-link-type="uri" xlink:href="http://data.antweb.org/specimen/CASENT0440755" xlink:type="simple">CASENT0440755</ext-link>, <ext-link xmlns:xlink="http://www.w3.org/1999/xlink" ext-link-type="uri" xlink:href="http://data.antweb.org/specimen/CASENT0440756" xlink:type="simple">CASENT0440756</ext-link>, <ext-link xmlns:xlink="http://www.w3.org/1999/xlink" ext-link-type="uri" xlink:href="http://data.antweb.org/specimen/CASENT0440758" xlink:type="simple">CASENT0440758</ext-link>, <ext-link xmlns:xlink="http://www.w3.org/1999/xlink" ext-link-type="uri" xlink:href="http://data.antweb.org/specimen/CASENT0440762" xlink:type="simple">CASENT0440762</ext-link>–<ext-link xmlns:xlink="http://www.w3.org/1999/xlink" ext-link-type="uri" xlink:href="http://data.antweb.org/specimen/CASENT0440765" xlink:type="simple">CASENT0440765</ext-link>, <ext-link xmlns:xlink="http://www.w3.org/1999/xlink" ext-link-type="uri" xlink:href="http://data.antweb.org/specimen/CASENT0440769" xlink:type="simple">CASENT0440769</ext-link>, <ext-link xmlns:xlink="http://www.w3.org/1999/xlink" ext-link-type="uri" xlink:href="http://data.antweb.org/specimen/CASENT0440771" xlink:type="simple">CASENT0440771</ext-link>, <ext-link xmlns:xlink="http://www.w3.org/1999/xlink" ext-link-type="uri" xlink:href="http://data.antweb.org/specimen/CASENT0440773" xlink:type="simple">CASENT0440773</ext-link>, <ext-link xmlns:xlink="http://www.w3.org/1999/xlink" ext-link-type="uri" xlink:href="http://data.antweb.org/specimen/CASENT0440774" xlink:type="simple">CASENT0440774</ext-link>, <ext-link xmlns:xlink="http://www.w3.org/1999/xlink" ext-link-type="uri" xlink:href="http://data.antweb.org/specimen/CASENT0440776" xlink:type="simple">CASENT0440776</ext-link>, <ext-link xmlns:xlink="http://www.w3.org/1999/xlink" ext-link-type="uri" xlink:href="http://data.antweb.org/specimen/CASENT0440780" xlink:type="simple">CASENT0440780</ext-link>, <ext-link xmlns:xlink="http://www.w3.org/1999/xlink" ext-link-type="uri" xlink:href="http://data.antweb.org/specimen/CASENT0440782" xlink:type="simple">CASENT0440782</ext-link>, <ext-link xmlns:xlink="http://www.w3.org/1999/xlink" ext-link-type="uri" xlink:href="http://data.antweb.org/specimen/CASENT0440786" xlink:type="simple">CASENT0440786</ext-link>–<ext-link xmlns:xlink="http://www.w3.org/1999/xlink" ext-link-type="uri" xlink:href="http://data.antweb.org/specimen/CASENT0440788" xlink:type="simple">CASENT0440788</ext-link>, <ext-link xmlns:xlink="http://www.w3.org/1999/xlink" ext-link-type="uri" xlink:href="http://data.antweb.org/specimen/CASENT0440790" xlink:type="simple">CASENT0440790</ext-link>, <ext-link xmlns:xlink="http://www.w3.org/1999/xlink" ext-link-type="uri" xlink:href="http://data.antweb.org/specimen/CASENT0440792" xlink:type="simple">CASENT0440792</ext-link>, <ext-link xmlns:xlink="http://www.w3.org/1999/xlink" ext-link-type="uri" xlink:href="http://data.antweb.org/specimen/CASENT0440803" xlink:type="simple">CASENT0440803</ext-link>, <ext-link xmlns:xlink="http://www.w3.org/1999/xlink" ext-link-type="uri" xlink:href="http://data.antweb.org/specimen/CASENT0440808" xlink:type="simple">CASENT0440808</ext-link>, <ext-link xmlns:xlink="http://www.w3.org/1999/xlink" ext-link-type="uri" xlink:href="http://data.antweb.org/specimen/CASENT0440813" xlink:type="simple">CASENT0440813</ext-link>, <ext-link xmlns:xlink="http://www.w3.org/1999/xlink" ext-link-type="uri" xlink:href="http://data.antweb.org/specimen/CASENT0441204" xlink:type="simple">CASENT0441204</ext-link>–<ext-link xmlns:xlink="http://www.w3.org/1999/xlink" ext-link-type="uri" xlink:href="http://data.antweb.org/specimen/CASENT0441206" xlink:type="simple">CASENT0441206</ext-link>, <ext-link xmlns:xlink="http://www.w3.org/1999/xlink" ext-link-type="uri" xlink:href="http://data.antweb.org/specimen/CASENT0441208" xlink:type="simple">CASENT0441208</ext-link>, <ext-link xmlns:xlink="http://www.w3.org/1999/xlink" ext-link-type="uri" xlink:href="http://data.antweb.org/specimen/CASENT0441211" xlink:type="simple">CASENT0441211</ext-link>, <ext-link xmlns:xlink="http://www.w3.org/1999/xlink" ext-link-type="uri" xlink:href="http://data.antweb.org/specimen/CASENT0441212" xlink:type="simple">CASENT0441212</ext-link>, <ext-link xmlns:xlink="http://www.w3.org/1999/xlink" ext-link-type="uri" xlink:href="http://data.antweb.org/specimen/CASENT0441214" xlink:type="simple">CASENT0441214</ext-link>, <ext-link xmlns:xlink="http://www.w3.org/1999/xlink" ext-link-type="uri" xlink:href="http://data.antweb.org/specimen/CASENT0441216" xlink:type="simple">CASENT0441216</ext-link> (<named-content xmlns:xlink="http://www.w3.org/1999/xlink" content-type="dwc:institutional_code" xlink:type="simple">CASC</named-content>).</p></tp:treatment-sec><tp:treatment-sec sec-type="diagnosis" id="SECID0E56GM"><title>Diagnosis.</title><p><bold><italic>Major workers</italic>.</bold> Body size moderate: <abbrev xmlns:xlink="http://www.w3.org/1999/xlink" xlink:title="maximum distance from the midpoint of the anterior clypeal margin to the midpoint of the posterior margin of the head" id="ABBRID0EJAHM" xlink:type="simple">HL</abbrev>: 1.85–2.0 (1.9), <abbrev xmlns:xlink="http://www.w3.org/1999/xlink" xlink:title="head width" id="ABBRID0ENAHM" xlink:type="simple">HW</abbrev>: 1.55–1.65 (1.59), <abbrev xmlns:xlink="http://www.w3.org/1999/xlink" xlink:title="mesosoma length" id="ABBRID0ERAHM" xlink:type="simple">WL</abbrev>: 1.19–1.35 (1.26); propodeal spines very long (<abbrev xmlns:xlink="http://www.w3.org/1999/xlink" xlink:title="propodeal spine length" id="ABBRID0EVAHM" xlink:type="simple">PSL</abbrev>: 0.39–0.46 (0.42)); head in full-face view rectangular, with lateral sides relatively straight, only their posteriormost part slightly convex; sides of the head with moderately dense, moderately long, erect pilosity; occipital lobes shiny, with sparse and thick rugoreticulation; inner hypostomal teeth distinct, closely spaced, triangular, with rounded apex; outer hypostomal teeth distinct, as high as inner hypostomal teeth, lobe-like, with base wide and tops directed slightly inward; inner and outer teeth closely spaced and connected by concavity. <bold><italic>Minor workers</italic>.</bold> Body size moderate: <abbrev xmlns:xlink="http://www.w3.org/1999/xlink" xlink:title="maximum distance from the midpoint of the anterior clypeal margin to the midpoint of the posterior margin of the head" id="ABBRID0E4AHM" xlink:type="simple">HL</abbrev>: 0.61–0.7 (0.66), <abbrev xmlns:xlink="http://www.w3.org/1999/xlink" xlink:title="head width" id="ABBRID0EBBHM" xlink:type="simple">HW</abbrev>: 0.62–0.69 (0.65), <abbrev xmlns:xlink="http://www.w3.org/1999/xlink" xlink:title="mesosoma length" id="ABBRID0EFBHM" xlink:type="simple">WL</abbrev>: 0.81–0.9 (0.86); propodeal spines very long (<abbrev xmlns:xlink="http://www.w3.org/1999/xlink" xlink:title="propodeal spine length" id="ABBRID0EJBHM" xlink:type="simple">PSL</abbrev>: 0.25–0.31 (0.28)); scape, when laid back, surpassing posterior head margin by two-fifths of its length; whole head with fine and dense rugo-punctuation, only basal area of frons and genae with sculpture reduced or sometimes absent; mesosoma rugo-punctate, sometimes sculpture weakening on dorsal surface and pronotum.</p></tp:treatment-sec><tp:treatment-sec sec-type="description" id="SECID0ENBHM"><title>Description.</title><p><bold>Major workers.</bold> Measurements (<italic>N</italic> = 10): <abbrev xmlns:xlink="http://www.w3.org/1999/xlink" xlink:title="maximum distance from the midpoint of the anterior clypeal margin to the midpoint of the posterior margin of the head" id="ABBRID0EXBHM" xlink:type="simple">HL</abbrev>: 1.85–2.0 (1.9); <abbrev xmlns:xlink="http://www.w3.org/1999/xlink" xlink:title="head width" id="ABBRID0E2BHM" xlink:type="simple">HW</abbrev>: 1.55–1.65 (1.59); <abbrev xmlns:xlink="http://www.w3.org/1999/xlink" xlink:title="scape length" id="ABBRID0E6BHM" xlink:type="simple">SL</abbrev>: 0.67–0.76 (0.72); <abbrev xmlns:xlink="http://www.w3.org/1999/xlink" xlink:title="eye length" id="ABBRID0EDCHM" xlink:type="simple">EL</abbrev>: 0.16–0.2 (0.17); <abbrev xmlns:xlink="http://www.w3.org/1999/xlink" xlink:title="mesosoma length" id="ABBRID0EHCHM" xlink:type="simple">WL</abbrev>: 1.19–1.35 (1.26); <abbrev xmlns:xlink="http://www.w3.org/1999/xlink" xlink:title="propodeal spine length" id="ABBRID0ELCHM" xlink:type="simple">PSL</abbrev>: 0.39–0.46 (0.42); <abbrev xmlns:xlink="http://www.w3.org/1999/xlink" xlink:title="metatibia length" id="ABBRID0EPCHM" xlink:type="simple">MTL</abbrev>: 0.7–0.76 (0.73); <abbrev xmlns:xlink="http://www.w3.org/1999/xlink" xlink:title="pronotum width" id="ABBRID0ETCHM" xlink:type="simple">PNW</abbrev>: 0.71–0.81 (0.76); <abbrev xmlns:xlink="http://www.w3.org/1999/xlink" xlink:title="petiole width" id="ABBRID0EXCHM" xlink:type="simple">PTW</abbrev>: 0.15–0.22 (0.19); <abbrev xmlns:xlink="http://www.w3.org/1999/xlink" xlink:title="postpetiole width" id="ABBRID0E2CHM" xlink:type="simple">PPW</abbrev>: 0.59–0.71 (0.66); <abbrev xmlns:xlink="http://www.w3.org/1999/xlink" xlink:title="cephalic index" id="ABBRID0E6CHM" xlink:type="simple">CI</abbrev>: 80.1–87.6 (83.4); <abbrev xmlns:xlink="http://www.w3.org/1999/xlink" xlink:title="scape index" id="ABBRID0EDDHM" xlink:type="simple">SI</abbrev>: 42.6–47.7 (45.6); <abbrev xmlns:xlink="http://www.w3.org/1999/xlink" xlink:title="propodeal spine index" id="ABBRID0EHDHM" xlink:type="simple">PSLI</abbrev>: 20.9–24.4 (21.8); <abbrev xmlns:xlink="http://www.w3.org/1999/xlink" xlink:title="postpetiole width index" id="ABBRID0ELDHM" xlink:type="simple">PPI</abbrev>: 25.4–32.7 (29.1); <abbrev xmlns:xlink="http://www.w3.org/1999/xlink" xlink:title="pronotum index" id="ABBRID0EPDHM" xlink:type="simple">PNI</abbrev>: 45.5–51.0 (48.2); <abbrev xmlns:xlink="http://www.w3.org/1999/xlink" xlink:title="tibia index" id="ABBRID0ETDHM" xlink:type="simple">MTI</abbrev>: 42.6–48.8 (46.4). <bold><italic>Head</italic>.</bold> In full-face view rectangular, with lateral sides relatively straight, only their posteriormost part slightly convex (Fig. <xref ref-type="fig" rid="F33">33B</xref>). In lateral view oval; ventral and dorsal faces convex; inner hypostomal teeth visible. Sides of the head with moderately dense, moderately long, erect pilosity. Antennal scrobes indistinct and not delimited by carinulae. Occipital lobes shiny, with sparse and thick rugoreticulation; genae shiny, with moderately dense to dense, fine rugoreticulation; frons with longitudinal, sparse to moderately sparse rugae, on posterior part of frons rugae directed outward and more irregular, interspaces with sparse rugulae, sometimes indistinct; malar area and lateral sides of head shiny, with longitudinal rugoreticulation, surface between rugae with sparse and indistinct rugulae. Centre of clypeus smooth and shiny or with fine longitudinal rugulae, lateral sides with longitudinal rugae; median notch present, wide, and shallow; median longitudinal carina present but sometimes indistinct; lateral longitudinal carinae absent. Scape, when laid back, reaching midlength of head; pilosity suberect to erect (Fig. <xref ref-type="fig" rid="F33">33B, D</xref>). Inner hypostomal teeth distinct, closely spaced, triangular, with rounded apex; outer hypostomal teeth distinct, as high as inner hypostomal teeth, lobe-like, with base wide and tops directed slightly inward; inner and outer teeth closely spaced and connected by concavity (Fig. <xref ref-type="fig" rid="F85">85R</xref>). <bold><italic>Mesosoma</italic>.</bold> In lateral view, promesonotum short, angular, and high, with slightly convex posterior declivity; promesonotal groove absent; metanotal groove absent; propodeal spines very long, massive basally, with acute apex; humeral area laterally weakly produced (Fig. <xref ref-type="fig" rid="F33">33D</xref>). Surface shiny, with fine, dense rugoreticulation, sometimes sculpture weakening on dorsum. Pilosity sparse, long, and erect (Fig. <xref ref-type="fig" rid="F33">33D, F</xref>). <bold><italic>Petiole</italic>.</bold> Shagreened; peduncle relatively long, with small tooth-like horizontal lobes on its basal part; node triangular, with rounded apex, in rear view node convex; pilosity moderately sparse and erect (Fig. <xref ref-type="fig" rid="F33">33D, F</xref>). <bold><italic>Postpetiole</italic>.</bold> Shagreened; in dorsal view sides with acute, horn-like, moderately long projections; pilosity long, moderately sparse, and erect (Fig. <xref ref-type="fig" rid="F33">33D, F</xref>). <bold><italic>Petiole</italic>.</bold> First gastral tergite shagreened, at least on its basal part; pilosity moderately dense, long, and erect (Fig. <xref ref-type="fig" rid="F33">33D, F</xref>). <bold><italic>Colour</italic>.</bold> Unicolourous, ocherous to reddish-brown (Fig. <xref ref-type="fig" rid="F33">33D, F</xref>).</p><fig id="F33" position="float" orientation="portrait"><object-id xmlns:xlink="http://www.w3.org/1999/xlink" content-type="doi" xlink:type="simple">10.3897/zookeys.905.39592.figure33</object-id><label>Figure 33.</label><caption><p><italic><tp:taxon-name><tp:taxon-name-part taxon-name-part-type="genus" reg="Pheidole">Pheidole</tp:taxon-name-part> <tp:taxon-name-part taxon-name-part-type="species" reg="podargea">podargea</tp:taxon-name-part></tp:taxon-name></italic> sp. nov., full-face view (<bold>A</bold>), profile (<bold>C</bold>), and dorsal view (<bold>E</bold>) of paratype minor worker (<ext-link xmlns:xlink="http://www.w3.org/1999/xlink" ext-link-type="uri" xlink:href="http://data.antweb.org/specimen/CASENT0487567" xlink:type="simple">CASENT0487567</ext-link>) and full-face view (<bold>B</bold>), profile (<bold>D</bold>), and dorsal view (<bold>F</bold>) of holotype major worker (<ext-link xmlns:xlink="http://www.w3.org/1999/xlink" ext-link-type="uri" xlink:href="http://data.antweb.org/specimen/CASENT0487570" xlink:type="simple">CASENT0487570</ext-link>).</p></caption><graphic xmlns:xlink="http://www.w3.org/1999/xlink" xlink:href="zookeys-905-001-g033.jpg" position="float" orientation="portrait" xlink:type="simple" id="oo_373080.jpg"><uri content-type="original_file" xlink:type="simple">https://binary.pensoft.net/fig/373080</uri></graphic></fig><p><bold>Minor workers.</bold> Measurements (<italic>N</italic> = 10): <abbrev xmlns:xlink="http://www.w3.org/1999/xlink" xlink:title="maximum distance from the midpoint of the anterior clypeal margin to the midpoint of the posterior margin of the head" id="ABBRID0EHHHM" xlink:type="simple">HL</abbrev>: 0.61–0.7 (0.66); <abbrev xmlns:xlink="http://www.w3.org/1999/xlink" xlink:title="head width" id="ABBRID0ELHHM" xlink:type="simple">HW</abbrev>: 0.62–0.69 (0.65); <abbrev xmlns:xlink="http://www.w3.org/1999/xlink" xlink:title="scape length" id="ABBRID0EPHHM" xlink:type="simple">SL</abbrev>: 0.63–0.7 (0.67); <abbrev xmlns:xlink="http://www.w3.org/1999/xlink" xlink:title="eye length" id="ABBRID0ETHHM" xlink:type="simple">EL</abbrev>: 0.11–0.12 (0.11); <abbrev xmlns:xlink="http://www.w3.org/1999/xlink" xlink:title="mesosoma length" id="ABBRID0EXHHM" xlink:type="simple">WL</abbrev>: 0.81–0.9 (0.86); <abbrev xmlns:xlink="http://www.w3.org/1999/xlink" xlink:title="propodeal spine length" id="ABBRID0E2HHM" xlink:type="simple">PSL</abbrev>: 0.25–0.31 (0.28); <abbrev xmlns:xlink="http://www.w3.org/1999/xlink" xlink:title="metatibia length" id="ABBRID0E6HHM" xlink:type="simple">MTL</abbrev>: 0.49–0.58 (0.53); <abbrev xmlns:xlink="http://www.w3.org/1999/xlink" xlink:title="pronotum width" id="ABBRID0EDIHM" xlink:type="simple">PNW</abbrev>: 0.39–0.45 (0.43); <abbrev xmlns:xlink="http://www.w3.org/1999/xlink" xlink:title="petiole width" id="ABBRID0EHIHM" xlink:type="simple">PTW</abbrev>: 0.09–0.11 (0.1); <abbrev xmlns:xlink="http://www.w3.org/1999/xlink" xlink:title="postpetiole width" id="ABBRID0ELIHM" xlink:type="simple">PPW</abbrev>: 0.17–0.21 (0.19); <abbrev xmlns:xlink="http://www.w3.org/1999/xlink" xlink:title="cephalic index" id="ABBRID0EPIHM" xlink:type="simple">CI</abbrev>: 94.3–100.7 (97.2); <abbrev xmlns:xlink="http://www.w3.org/1999/xlink" xlink:title="scape index" id="ABBRID0ETIHM" xlink:type="simple">SI</abbrev>: 97.5–107.9 (103.1); <abbrev xmlns:xlink="http://www.w3.org/1999/xlink" xlink:title="propodeal spine index" id="ABBRID0EXIHM" xlink:type="simple">PSLI</abbrev>: 38.8–44.3 (41.7); <abbrev xmlns:xlink="http://www.w3.org/1999/xlink" xlink:title="postpetiole width index" id="ABBRID0E2IHM" xlink:type="simple">PPI</abbrev>: 46.9–56.9 (51.6); <abbrev xmlns:xlink="http://www.w3.org/1999/xlink" xlink:title="pronotum index" id="ABBRID0E6IHM" xlink:type="simple">PNI</abbrev>: 63.4–69.7 (66.2); <abbrev xmlns:xlink="http://www.w3.org/1999/xlink" xlink:title="tibia index" id="ABBRID0EDJHM" xlink:type="simple">MTI</abbrev>: 78.4–85.0 (82.3). <bold><italic>Head</italic>.</bold> In full-face view square, posterior of eyes slightly convex, anterior of eyes relatively straight, occipital margin straight or indistinctly convex; occipital carina indistinct, weakly developed (Fig. <xref ref-type="fig" rid="F33">33A</xref>). Pilosity moderately dense, long, and erect. Whole head with fine and dense rugo-punctuation, only basal area of frons and genae with sculpture reduced or sometimes absent; antennal sockets with dense carinae curved outward. Clypeus with median longitudinal carina present; two lateral longitudinal carinae absent. Scape, when laid back, surpassing posterior head margin by two-fifths of its length; pilosity suberect to erect (Fig. <xref ref-type="fig" rid="F33">33A, C</xref>). <bold><italic>Mesosoma</italic>.</bold> In lateral view, promesonotum high, short, and convex; promesonotal groove present, indistinct; metanotal groove shallow and indistinct; propodeal spines very long, massive basally, with acute apex (Fig. <xref ref-type="fig" rid="F33">33C</xref>). Whole surface rugo-punctate, sometimes sculpture weakening on dorsal surface and pronotum. Pilosity sparse, long, and erect (Fig. <xref ref-type="fig" rid="F33">33C, E</xref>). <bold><italic>Petiole</italic>.</bold> Peduncle relatively long and thin; node low, triangular; with few long, erect setae (Fig. <xref ref-type="fig" rid="F33">33C, E</xref>). <bold><italic>Postpetiole</italic>.</bold> Short, low, and slightly convex; with few long, erect setae at the anterior edge (Fig. <xref ref-type="fig" rid="F33">33C, E</xref>). <bold><italic>Petiole</italic>.</bold> With few long, erect setae (Fig. <xref ref-type="fig" rid="F33">33C, E</xref>). <bold><italic>Colour</italic>.</bold> Unicolourous, bright brown to brown (Fig. <xref ref-type="fig" rid="F33">33C, E</xref>).</p></tp:treatment-sec><tp:treatment-sec sec-type="etymology" id="SECID0E6KHM"><title>Etymology.</title><p>Named after Podarge, a harpy from Greek mythology, in reference to long and sharp propodeal spines of minor workers reminiscent of claws.</p></tp:treatment-sec><tp:treatment-sec sec-type="biology" id="SECID0EELHM"><title>Biology.</title><p>The species was collected between 210–800 m in elevation, in rainforest and tropical dry forest. Nests were located in rotten logs.</p></tp:treatment-sec><tp:treatment-sec sec-type="comments" id="SECID0EJLHM"><title>Comments.</title><p>This species is most similar to <italic><tp:taxon-name><tp:taxon-name-part taxon-name-part-type="genus" reg="Pheidole">P.</tp:taxon-name-part> <tp:taxon-name-part taxon-name-part-type="species" reg="aelloea">aelloea</tp:taxon-name-part></tp:taxon-name></italic> sp. nov. and <italic><tp:taxon-name><tp:taxon-name-part taxon-name-part-type="genus" reg="Pheidole">P.</tp:taxon-name-part> <tp:taxon-name-part taxon-name-part-type="species" reg="ocypodea">ocypodea</tp:taxon-name-part></tp:taxon-name></italic> sp. nov. <bold><italic>Major workers</italic>.</bold><italic><tp:taxon-name><tp:taxon-name-part taxon-name-part-type="genus" reg="Pheidole">Pheidole</tp:taxon-name-part> <tp:taxon-name-part taxon-name-part-type="species" reg="podargea">podargea</tp:taxon-name-part></tp:taxon-name></italic> sp. nov. can be distinguished from <italic><tp:taxon-name><tp:taxon-name-part taxon-name-part-type="genus" reg="Pheidole">P.</tp:taxon-name-part> <tp:taxon-name-part taxon-name-part-type="species" reg="aelloea">aelloea</tp:taxon-name-part></tp:taxon-name></italic> sp. nov. and <italic><tp:taxon-name><tp:taxon-name-part taxon-name-part-type="genus" reg="Pheidole">P.</tp:taxon-name-part> <tp:taxon-name-part taxon-name-part-type="species" reg="ocypodea">ocypodea</tp:taxon-name-part></tp:taxon-name></italic> sp. nov. by outer hypostomal teeth approximately the same size as the inner ones and lack of smooth sculpture on genae and propodeum. <bold><italic>Minor workers</italic>.</bold><italic><tp:taxon-name><tp:taxon-name-part taxon-name-part-type="genus" reg="Pheidole">Pheidole</tp:taxon-name-part> <tp:taxon-name-part taxon-name-part-type="species" reg="podargea">podargea</tp:taxon-name-part></tp:taxon-name></italic> sp. nov. can be distinguished from <italic><tp:taxon-name><tp:taxon-name-part taxon-name-part-type="genus" reg="Pheidole">P.</tp:taxon-name-part> <tp:taxon-name-part taxon-name-part-type="species" reg="aelloea">aelloea</tp:taxon-name-part></tp:taxon-name></italic> sp. nov. and <italic><tp:taxon-name><tp:taxon-name-part taxon-name-part-type="genus" reg="Pheidole">P.</tp:taxon-name-part> <tp:taxon-name-part taxon-name-part-type="species" reg="ocypodea">ocypodea</tp:taxon-name-part></tp:taxon-name></italic> sp. nov. by smooth area limited to basal area of frons and genae or the whole head finely rugo-punctate, presence of promesonotal and metanotal groove, and absence of smooth surfaces on mesosoma.</p></tp:treatment-sec><tp:treatment-sec><!--Section generated to contain objects referenced in tp:taxon-treatment.--><fig id="F85" position="float" orientation="portrait"><object-id xmlns:xlink="http://www.w3.org/1999/xlink" content-type="doi" xlink:type="simple">10.3897/zookeys.905.39592.figure85</object-id><label>Figure 85.</label><caption><p>Hypostomal teeth. <italic><tp:taxon-name><tp:taxon-name-part taxon-name-part-type="genus" reg="Pheidole">Pheidole</tp:taxon-name-part> <tp:taxon-name-part taxon-name-part-type="species" reg="madinika">madinika</tp:taxon-name-part></tp:taxon-name></italic> sp. nov. (<bold>A</bold>). <italic><tp:taxon-name><tp:taxon-name-part taxon-name-part-type="genus" reg="Pheidole">P.</tp:taxon-name-part> <tp:taxon-name-part taxon-name-part-type="species" reg="mahaboensis">mahaboensis</tp:taxon-name-part></tp:taxon-name></italic> sp. nov. (<bold>B</bold>). <italic><tp:taxon-name><tp:taxon-name-part taxon-name-part-type="genus" reg="Pheidole">P.</tp:taxon-name-part> <tp:taxon-name-part taxon-name-part-type="species" reg="maizina">maizina</tp:taxon-name-part></tp:taxon-name></italic> sp. nov. (<bold>C</bold>). <italic><tp:taxon-name><tp:taxon-name-part taxon-name-part-type="genus" reg="Pheidole">P.</tp:taxon-name-part> <tp:taxon-name-part taxon-name-part-type="species" reg="makaensis">makaensis</tp:taxon-name-part></tp:taxon-name></italic> sp. nov. (<bold>D</bold>). <italic><tp:taxon-name><tp:taxon-name-part taxon-name-part-type="genus" reg="Pheidole">P.</tp:taxon-name-part> <tp:taxon-name-part taxon-name-part-type="species" reg="makirovana">makirovana</tp:taxon-name-part></tp:taxon-name></italic> sp. nov. (<bold>E</bold>). <italic><tp:taxon-name><tp:taxon-name-part taxon-name-part-type="genus" reg="Pheidole">P.</tp:taxon-name-part> <tp:taxon-name-part taxon-name-part-type="species" reg="manantenensis">manantenensis</tp:taxon-name-part></tp:taxon-name></italic> sp. nov. (<bold>F</bold>). <italic><tp:taxon-name><tp:taxon-name-part taxon-name-part-type="genus" reg="Pheidole">P.</tp:taxon-name-part> <tp:taxon-name-part taxon-name-part-type="species" reg="mantadia">mantadia</tp:taxon-name-part></tp:taxon-name></italic> sp. nov. (<bold>G</bold>). <italic><tp:taxon-name><tp:taxon-name-part taxon-name-part-type="genus" reg="Pheidole">P.</tp:taxon-name-part> <tp:taxon-name-part taxon-name-part-type="species" reg="marieannae">marieannae</tp:taxon-name-part></tp:taxon-name></italic> sp. nov. (<bold>H</bold>). <italic><tp:taxon-name><tp:taxon-name-part taxon-name-part-type="genus" reg="Pheidole">P.</tp:taxon-name-part> <tp:taxon-name-part taxon-name-part-type="species" reg="masoala">masoala</tp:taxon-name-part></tp:taxon-name></italic> sp. nov. (<bold>I</bold>). <italic><tp:taxon-name><tp:taxon-name-part taxon-name-part-type="genus" reg="Pheidole">P.</tp:taxon-name-part> <tp:taxon-name-part taxon-name-part-type="species" reg="mavesatra">mavesatra</tp:taxon-name-part></tp:taxon-name></italic> sp. nov. (<bold>J</bold>). <italic><tp:taxon-name><tp:taxon-name-part taxon-name-part-type="genus" reg="Pheidole">P.</tp:taxon-name-part> <tp:taxon-name-part taxon-name-part-type="species" reg="miramila">miramila</tp:taxon-name-part></tp:taxon-name></italic> sp. nov. (<bold>K</bold>). <italic><tp:taxon-name><tp:taxon-name-part taxon-name-part-type="genus" reg="Pheidole">P.</tp:taxon-name-part> <tp:taxon-name-part taxon-name-part-type="species" reg="moramanaensis">moramanaensis</tp:taxon-name-part></tp:taxon-name></italic> sp. nov. (<bold>L</bold>). <italic><tp:taxon-name><tp:taxon-name-part taxon-name-part-type="genus" reg="Pheidole">P.</tp:taxon-name-part> <tp:taxon-name-part taxon-name-part-type="species" reg="navoatrensis">navoatrensis</tp:taxon-name-part></tp:taxon-name></italic> sp. nov. (<bold>M</bold>). <italic><tp:taxon-name><tp:taxon-name-part taxon-name-part-type="genus" reg="Pheidole">P.</tp:taxon-name-part> <tp:taxon-name-part taxon-name-part-type="species" reg="nemoralis">nemoralis</tp:taxon-name-part></tp:taxon-name></italic> Forel (<bold>N</bold>). <italic><tp:taxon-name><tp:taxon-name-part taxon-name-part-type="genus" reg="Pheidole">P.</tp:taxon-name-part> <tp:taxon-name-part taxon-name-part-type="species" reg="ocypodea">ocypodea</tp:taxon-name-part></tp:taxon-name></italic> sp. nov. (<bold>O</bold>). <italic><tp:taxon-name><tp:taxon-name-part taxon-name-part-type="genus" reg="Pheidole">P.</tp:taxon-name-part> <tp:taxon-name-part taxon-name-part-type="species" reg="parviocula">parviocula</tp:taxon-name-part></tp:taxon-name></italic> sp. nov. (<bold>P</bold>). <italic><tp:taxon-name><tp:taxon-name-part taxon-name-part-type="genus" reg="Pheidole">P.</tp:taxon-name-part> <tp:taxon-name-part taxon-name-part-type="species" reg="petax">petax</tp:taxon-name-part></tp:taxon-name></italic> Forel (<bold>Q</bold>). <italic><tp:taxon-name><tp:taxon-name-part taxon-name-part-type="genus" reg="Pheidole">P.</tp:taxon-name-part> <tp:taxon-name-part taxon-name-part-type="species" reg="podargea">podargea</tp:taxon-name-part></tp:taxon-name></italic> sp. nov. (<bold>R</bold>). <italic><tp:taxon-name><tp:taxon-name-part taxon-name-part-type="genus" reg="Pheidole">P.</tp:taxon-name-part> <tp:taxon-name-part taxon-name-part-type="species" reg="praegrandis">praegrandis</tp:taxon-name-part></tp:taxon-name></italic> sp. nov. (<bold>S</bold>). <italic><tp:taxon-name><tp:taxon-name-part taxon-name-part-type="genus" reg="Pheidole">P.</tp:taxon-name-part> <tp:taxon-name-part taxon-name-part-type="species" reg="ranohirensis">ranohirensis</tp:taxon-name-part></tp:taxon-name></italic> sp. nov. (<bold>T</bold>). <italic><tp:taxon-name><tp:taxon-name-part taxon-name-part-type="genus" reg="Pheidole">P.</tp:taxon-name-part> <tp:taxon-name-part taxon-name-part-type="species" reg="rugocephala">rugocephala</tp:taxon-name-part></tp:taxon-name></italic> sp. nov. (<bold>U</bold>). <italic><tp:taxon-name><tp:taxon-name-part taxon-name-part-type="genus" reg="Pheidole">P.</tp:taxon-name-part> <tp:taxon-name-part taxon-name-part-type="species" reg="rugofitarata">rugofitarata</tp:taxon-name-part></tp:taxon-name></italic> sp. nov. (<bold>V</bold>). <italic><tp:taxon-name><tp:taxon-name-part taxon-name-part-type="genus" reg="Pheidole">P.</tp:taxon-name-part> <tp:taxon-name-part taxon-name-part-type="species" reg="scabrata">scabrata</tp:taxon-name-part></tp:taxon-name></italic> Forel (<bold>W</bold>). <italic><tp:taxon-name><tp:taxon-name-part taxon-name-part-type="genus" reg="Pheidole">P.</tp:taxon-name-part> <tp:taxon-name-part taxon-name-part-type="species" reg="typhlos">typhlos</tp:taxon-name-part></tp:taxon-name></italic> sp. nov. (<bold>X</bold>). <italic><tp:taxon-name><tp:taxon-name-part taxon-name-part-type="genus" reg="Pheidole">P.</tp:taxon-name-part> <tp:taxon-name-part taxon-name-part-type="species" reg="vatovavensis">vatovavensis</tp:taxon-name-part></tp:taxon-name></italic> sp. nov. (<bold>Y</bold>). <italic><tp:taxon-name><tp:taxon-name-part taxon-name-part-type="genus" reg="Pheidole">P.</tp:taxon-name-part> <tp:taxon-name-part taxon-name-part-type="species" reg="voasara">voasara</tp:taxon-name-part></tp:taxon-name></italic> sp. nov. (<bold>Z</bold>). <italic><tp:taxon-name><tp:taxon-name-part taxon-name-part-type="genus" reg="Pheidole">P.</tp:taxon-name-part> <tp:taxon-name-part taxon-name-part-type="species" reg="vohemarensis">vohemarensis</tp:taxon-name-part></tp:taxon-name></italic> sp. nov. (<bold>AA</bold>). <italic><tp:taxon-name><tp:taxon-name-part taxon-name-part-type="genus" reg="Pheidole">P.</tp:taxon-name-part> <tp:taxon-name-part taxon-name-part-type="species" reg="zavamanira">zavamanira</tp:taxon-name-part></tp:taxon-name></italic> sp. nov. (<bold>AB</bold>).</p></caption><graphic xmlns:xlink="http://www.w3.org/1999/xlink" xlink:href="zookeys-905-001-g085.jpg" position="float" orientation="portrait" xlink:type="simple" id="oo_373132.jpg"><uri content-type="original_file" xlink:type="simple">https://binary.pensoft.net/fig/373132</uri></graphic></fig><fig id="F88" position="float" orientation="portrait"><object-id xmlns:xlink="http://www.w3.org/1999/xlink" content-type="doi" xlink:type="simple">10.3897/zookeys.905.39592.figure88</object-id><label>Figure 88.</label><caption><p>Distribution. <italic><tp:taxon-name><tp:taxon-name-part taxon-name-part-type="genus" reg="Pheidole">Pheidole</tp:taxon-name-part> <tp:taxon-name-part taxon-name-part-type="species" reg="petax">petax</tp:taxon-name-part></tp:taxon-name></italic> Forel (<bold>A</bold>). <italic><tp:taxon-name><tp:taxon-name-part taxon-name-part-type="genus" reg="Pheidole">P.</tp:taxon-name-part> <tp:taxon-name-part taxon-name-part-type="species" reg="podargea">podargea</tp:taxon-name-part></tp:taxon-name></italic> sp. nov. (<bold>B</bold>). <italic><tp:taxon-name><tp:taxon-name-part taxon-name-part-type="genus" reg="Pheidole">P.</tp:taxon-name-part> <tp:taxon-name-part taxon-name-part-type="species" reg="praegrandis">praegrandis</tp:taxon-name-part></tp:taxon-name></italic> sp. nov. (<bold>C</bold>). <italic><tp:taxon-name><tp:taxon-name-part taxon-name-part-type="genus" reg="Pheidole">P.</tp:taxon-name-part> <tp:taxon-name-part taxon-name-part-type="species" reg="ranohirensis">ranohirensis</tp:taxon-name-part></tp:taxon-name></italic> sp. nov. (<bold>D</bold>). <italic><tp:taxon-name><tp:taxon-name-part taxon-name-part-type="genus" reg="Pheidole">P.</tp:taxon-name-part> <tp:taxon-name-part taxon-name-part-type="species" reg="rugocephala">rugocephala</tp:taxon-name-part></tp:taxon-name></italic> sp. nov. (<bold>E</bold>). <italic><tp:taxon-name><tp:taxon-name-part taxon-name-part-type="genus" reg="Pheidole">P.</tp:taxon-name-part> <tp:taxon-name-part taxon-name-part-type="species" reg="rugofitarata">rugofitarata</tp:taxon-name-part></tp:taxon-name></italic> sp. nov. (<bold>F</bold>). <italic><tp:taxon-name><tp:taxon-name-part taxon-name-part-type="genus" reg="Pheidole">P.</tp:taxon-name-part> <tp:taxon-name-part taxon-name-part-type="species" reg="scabrata">scabrata</tp:taxon-name-part></tp:taxon-name></italic> Forel (<bold>G</bold>). <italic><tp:taxon-name><tp:taxon-name-part taxon-name-part-type="genus" reg="Pheidole">P.</tp:taxon-name-part> <tp:taxon-name-part taxon-name-part-type="species" reg="typhlos">typhlos</tp:taxon-name-part></tp:taxon-name></italic> sp. nov. (<bold>H</bold>). <italic><tp:taxon-name><tp:taxon-name-part taxon-name-part-type="genus" reg="Pheidole">P.</tp:taxon-name-part> <tp:taxon-name-part taxon-name-part-type="species" reg="vatovavensis">vatovavensis</tp:taxon-name-part></tp:taxon-name></italic> sp. nov. (<bold>I</bold>). <italic><tp:taxon-name><tp:taxon-name-part taxon-name-part-type="genus" reg="Pheidole">P.</tp:taxon-name-part> <tp:taxon-name-part taxon-name-part-type="species" reg="voasara">voasara</tp:taxon-name-part></tp:taxon-name></italic> sp. nov. (<bold>J</bold>). <italic><tp:taxon-name><tp:taxon-name-part taxon-name-part-type="genus" reg="Pheidole">P.</tp:taxon-name-part> <tp:taxon-name-part taxon-name-part-type="species" reg="vohemarensis">vohemarensis</tp:taxon-name-part></tp:taxon-name></italic> sp. nov. (<bold>K</bold>). <italic><tp:taxon-name><tp:taxon-name-part taxon-name-part-type="genus" reg="Pheidole">P.</tp:taxon-name-part> <tp:taxon-name-part taxon-name-part-type="species" reg="zavamanira">zavamanira</tp:taxon-name-part></tp:taxon-name></italic> sp. nov. (<bold>L</bold>).</p></caption><graphic xmlns:xlink="http://www.w3.org/1999/xlink" xlink:href="zookeys-905-001-g088.jpg" position="float" orientation="portrait" xlink:type="simple" id="oo_373135.jpg"><uri content-type="original_file" xlink:type="simple">https://binary.pensoft.net/fig/373135</uri></graphic></fig></tp:treatment-sec></tp:taxon-treatment>
