# Supplementary material for: Pheidole Westwood, 1839 (Hymenoptera, Formicidae) of Madagascar – an introduction and a taxonomic revision of eleven species groups
Source: Zookeys. 2020 Jan 20;905:1–235. doi: 10.3897/zookeys.905.39592 (PMC7004242; doi:10.3897/zookeys.905.39592)
Supplement: XML Treatment for Pheidole manantenensis [file zookeys.905.39592-treatment19.xml]

<!DOCTYPE tp:taxon-treatment
  PUBLIC "-//TaxonX//DTD Taxonomic Treatment Publishing DTD v0 20100105//EN" "tax-treatment-NSO.dtd">
<tp:taxon-treatment xmlns:tp="http://www.plazi.org/taxpub"><tp:treatment-meta><kwd-group><label>Taxon classification</label><kwd><named-content xmlns:xlink="http://www.w3.org/1999/xlink" content-type="kingdom">Animalia</named-content></kwd><kwd><named-content xmlns:xlink="http://www.w3.org/1999/xlink" content-type="order">Hymenoptera</named-content></kwd><kwd><named-content xmlns:xlink="http://www.w3.org/1999/xlink" content-type="family">Formicidae</named-content></kwd></kwd-group><mixed-citation publication-type="journal"><person-group><name><surname>Salata</surname><given-names>Sebastian</given-names></name><name><surname>Fisher</surname><given-names>Brian L.</given-names></name></person-group><article-title><italic><tp:taxon-name><tp:taxon-name-part taxon-name-part-type="genus" reg="Pheidole">Pheidole</tp:taxon-name-part></tp:taxon-name></italic> Westwood, 1839 (<tp:taxon-name><tp:taxon-name-part taxon-name-part-type="order">Hymenoptera</tp:taxon-name-part></tp:taxon-name>, <tp:taxon-name><tp:taxon-name-part taxon-name-part-type="family">Formicidae</tp:taxon-name-part></tp:taxon-name>) of Madagascar – an introduction and a taxonomic revision of eleven species groups</article-title><source>Zookeys</source><day>20</day><month>1</month><year>2020</year><volume>905</volume><fpage>1</fpage><lpage>235</lpage><pub-id pub-id-type="doi">10.3897/zookeys.905.39592</pub-id></mixed-citation></tp:treatment-meta><tp:nomenclature><tp:taxon-name>
                <tp:taxon-name-part taxon-name-part-type="genus" reg="Pheidole">Pheidole</tp:taxon-name-part>
                <tp:taxon-name-part taxon-name-part-type="species" reg="manantenensis">manantenensis</tp:taxon-name-part>
                <object-id xmlns:xlink="http://www.w3.org/1999/xlink" content-type="zoobank" xlink:type="simple">http://zoobank.org/2A00A2C0-FA00-48C1-AEFB-847A94ABE490</object-id>
              </tp:taxon-name><tp:taxon-status xmlns:xlink="http://www.w3.org/1999/xlink" xlink:type="simple">sp. nov.</tp:taxon-status><xref ref-type="fig" rid="F37">Figs 37A–F</xref><xref ref-type="fig" rid="F85">, 85F</xref><xref ref-type="fig" rid="F87">, 87J</xref></tp:nomenclature><tp:treatment-sec sec-type="type material" id="SECID0EEKLM"><title>Type material.</title><p><bold><italic>Holotype</italic>.</bold> Madagascar. •1 major worker; Antsiranana; Parc National de Marojejy, Manantenina River, 27.6 km 35°NE Andapa, 9.6 km 327°NNW Manantenina; <named-content xmlns:xlink="http://www.w3.org/1999/xlink" content-type="dwc:verbatimCoordinates" xlink:type="simple"><named-content content-type="geo-json" specific-use="{&#34;type&#34;:&#34;Point&#34;,&#34;coordinates&#34;:[49.760000,-14.435000]}" id="NCID0ESKLM" xlink:type="simple">-14.435, 49.76</named-content></named-content>; alt. 775 m; 12 Dec 2005; Fisher et al. leg.; BLF13478, <ext-link xmlns:xlink="http://www.w3.org/1999/xlink" ext-link-type="uri" xlink:href="http://data.antweb.org/specimen/CASENT0068456" xlink:type="simple">CASENT0068456</ext-link> (<named-content xmlns:xlink="http://www.w3.org/1999/xlink" content-type="dwc:institutional_code" xlink:type="simple">CASC</named-content>). <bold><italic>Paratypes</italic>.</bold> Madagascar. •1w., 1q.; same data as for holotype; <ext-link xmlns:xlink="http://www.w3.org/1999/xlink" ext-link-type="uri" xlink:href="http://data.antweb.org/specimen/CASENT0068457" xlink:type="simple">CASENT0068457</ext-link>, <ext-link xmlns:xlink="http://www.w3.org/1999/xlink" ext-link-type="uri" xlink:href="http://data.antweb.org/specimen/CASENT0923218" xlink:type="simple">CASENT0923218</ext-link> (<named-content xmlns:xlink="http://www.w3.org/1999/xlink" content-type="dwc:institutional_code" xlink:type="simple">CASC</named-content>).</p></tp:treatment-sec><tp:treatment-sec sec-type="material" id="SECID0EULLM"><title>Other material.</title><p>Madagascar. –<bold><italic>Antsiranana</italic></bold>: •2w.; Makirovana Forest; <named-content xmlns:xlink="http://www.w3.org/1999/xlink" content-type="dwc:verbatimCoordinates" xlink:type="simple"><named-content content-type="geo-json" specific-use="{&#34;type&#34;:&#34;Point&#34;,&#34;coordinates&#34;:[50.035740,-14.104000]}" id="NCID0EAMLM" xlink:type="simple">-14.104, 50.03574</named-content></named-content>; alt. 225 m; 4 May 2011; B.L. Fisher et al. leg.; <ext-link xmlns:xlink="http://www.w3.org/1999/xlink" ext-link-type="uri" xlink:href="http://data.antweb.org/specimen/CASENT0230806" xlink:type="simple">CASENT0230806</ext-link>, <ext-link xmlns:xlink="http://www.w3.org/1999/xlink" ext-link-type="uri" xlink:href="http://data.antweb.org/specimen/CASENT0230809" xlink:type="simple">CASENT0230809</ext-link> (<named-content xmlns:xlink="http://www.w3.org/1999/xlink" content-type="dwc:institutional_code" xlink:type="simple">CASC</named-content>). •1w.; Makirovana Forest; <named-content xmlns:xlink="http://www.w3.org/1999/xlink" content-type="dwc:verbatimCoordinates" xlink:type="simple"><named-content content-type="geo-json" specific-use="{&#34;type&#34;:&#34;Point&#34;,&#34;coordinates&#34;:[49.952160,-14.160440]}" id="NCID0EXMLM" xlink:type="simple">-14.16044, 49.95216</named-content></named-content>; alt. 550 m; 1 May 2011; B.L. Fisher et al. leg.; <ext-link xmlns:xlink="http://www.w3.org/1999/xlink" ext-link-type="uri" xlink:href="http://data.antweb.org/specimen/CASENT0231430" xlink:type="simple">CASENT0231430</ext-link> (<named-content xmlns:xlink="http://www.w3.org/1999/xlink" content-type="dwc:institutional_code" xlink:type="simple">CASC</named-content>). •4w.; Makirovana Forest; <named-content xmlns:xlink="http://www.w3.org/1999/xlink" content-type="dwc:verbatimCoordinates" xlink:type="simple"><named-content content-type="geo-json" specific-use="{&#34;type&#34;:&#34;Point&#34;,&#34;coordinates&#34;:[49.950000,-14.166660]}" id="NCID0EJNLM" xlink:type="simple">-14.16666, 49.95</named-content></named-content>; alt. 715 m; 1 May 2011; B.L. Fisher et al. leg.; <ext-link xmlns:xlink="http://www.w3.org/1999/xlink" ext-link-type="uri" xlink:href="http://data.antweb.org/specimen/CASENT0243103" xlink:type="simple">CASENT0243103</ext-link>, <ext-link xmlns:xlink="http://www.w3.org/1999/xlink" ext-link-type="uri" xlink:href="http://data.antweb.org/specimen/CASENT0243118" xlink:type="simple">CASENT0243118</ext-link>, <ext-link xmlns:xlink="http://www.w3.org/1999/xlink" ext-link-type="uri" xlink:href="http://data.antweb.org/specimen/CASENT0243120" xlink:type="simple">CASENT0243120</ext-link>, <ext-link xmlns:xlink="http://www.w3.org/1999/xlink" ext-link-type="uri" xlink:href="http://data.antweb.org/specimen/CASENT0243129" xlink:type="simple">CASENT0243129</ext-link> (<named-content xmlns:xlink="http://www.w3.org/1999/xlink" content-type="dwc:institutional_code" xlink:type="simple">CASC</named-content>). –<bold><italic>Toamasina</italic></bold>: •1w., 1s.; Montagne d’Akirindro 7.6 km 341°NNW Ambinanitelo; <named-content xmlns:xlink="http://www.w3.org/1999/xlink" content-type="dwc:verbatimCoordinates" xlink:type="simple"><named-content content-type="geo-json" specific-use="{&#34;type&#34;:&#34;Point&#34;,&#34;coordinates&#34;:[49.548330,-15.288330]}" id="NCID0ENOLM" xlink:type="simple">-15.28833, 49.54833</named-content></named-content>; alt. 600 m; 17 Mar 2003; B.L. Fisher et al. leg.; <ext-link xmlns:xlink="http://www.w3.org/1999/xlink" ext-link-type="uri" xlink:href="http://data.antweb.org/specimen/CASENT0038921" xlink:type="simple">CASENT0038921</ext-link>, <ext-link xmlns:xlink="http://www.w3.org/1999/xlink" ext-link-type="uri" xlink:href="http://data.antweb.org/specimen/CASENT0039038" xlink:type="simple">CASENT0039038</ext-link> (<named-content xmlns:xlink="http://www.w3.org/1999/xlink" content-type="dwc:institutional_code" xlink:type="simple">CASC</named-content>).</p></tp:treatment-sec><tp:treatment-sec sec-type="diagnosis" id="SECID0EBPLM"><title>Diagnosis.</title><p>Head in full-face view cordate, widened posteriorly; sides of the head with moderately dense, short, suberect to erect pilosity; antennal scrobes present, weakly impressed, and indistinctly delimited ventrally and posteriorly by carinulae; scrobe surface foveolate, with indistinct, thick, moderately sparse, irregular rugae; propodeal spines long (<abbrev xmlns:xlink="http://www.w3.org/1999/xlink" xlink:title="propodeal spine length" id="ABBRID0EHPLM" xlink:type="simple">PSL</abbrev>: 0.2–0.26 (0.24)); gaster shagreened; inner hypostomal teeth distinct, high, narrow, and triangular, closely spaced, with rounded apex; outer hypostomal teeth approximately as high as inner hypostomal teeth, but thinner and with wider base, lobe-like. <bold><italic>Minor workers</italic>.</bold> Head and mesosoma foveolate; propodeal spines long (<abbrev xmlns:xlink="http://www.w3.org/1999/xlink" xlink:title="propodeal spine length" id="ABBRID0EPPLM" xlink:type="simple">PSL</abbrev>: 0.14–0.17 (0.15)); promesonotum low, convex, short, with posterior declivity smoothly declining towards propodeum.</p></tp:treatment-sec><tp:treatment-sec sec-type="description" id="SECID0ETPLM"><title>Description.</title><p><bold>Major workers.</bold> Measurements (<italic>N</italic> = 10): <abbrev xmlns:xlink="http://www.w3.org/1999/xlink" xlink:title="maximum distance from the midpoint of the anterior clypeal margin to the midpoint of the posterior margin of the head" id="ABBRID0E4PLM" xlink:type="simple">HL</abbrev>: 0.96–1.13 (1.07); <abbrev xmlns:xlink="http://www.w3.org/1999/xlink" xlink:title="head width" id="ABBRID0EBQLM" xlink:type="simple">HW</abbrev>: 0.95–1.15 (1.07); <abbrev xmlns:xlink="http://www.w3.org/1999/xlink" xlink:title="scape length" id="ABBRID0EFQLM" xlink:type="simple">SL</abbrev>: 0.52–0.58 (0.55); <abbrev xmlns:xlink="http://www.w3.org/1999/xlink" xlink:title="eye length" id="ABBRID0EJQLM" xlink:type="simple">EL</abbrev>: 0.1–0.12 (0.12); <abbrev xmlns:xlink="http://www.w3.org/1999/xlink" xlink:title="mesosoma length" id="ABBRID0ENQLM" xlink:type="simple">WL</abbrev>: 0.79–0.94 (0.88); <abbrev xmlns:xlink="http://www.w3.org/1999/xlink" xlink:title="propodeal spine length" id="ABBRID0ERQLM" xlink:type="simple">PSL</abbrev>: 0.2–0.26 (0.24); <abbrev xmlns:xlink="http://www.w3.org/1999/xlink" xlink:title="metatibia length" id="ABBRID0EVQLM" xlink:type="simple">MTL</abbrev>: 0.49–0.57 (0.52); <abbrev xmlns:xlink="http://www.w3.org/1999/xlink" xlink:title="pronotum width" id="ABBRID0EZQLM" xlink:type="simple">PNW</abbrev>: 0.45–0.54 (0.51); <abbrev xmlns:xlink="http://www.w3.org/1999/xlink" xlink:title="petiole width" id="ABBRID0E4QLM" xlink:type="simple">PTW</abbrev>: 0.12–0.15 (0.14); <abbrev xmlns:xlink="http://www.w3.org/1999/xlink" xlink:title="postpetiole width" id="ABBRID0EBRLM" xlink:type="simple">PPW</abbrev>: 0.33–0.44 (0.4); <abbrev xmlns:xlink="http://www.w3.org/1999/xlink" xlink:title="cephalic index" id="ABBRID0EFRLM" xlink:type="simple">CI</abbrev>: 98.2–102.5 (100.5); <abbrev xmlns:xlink="http://www.w3.org/1999/xlink" xlink:title="scape index" id="ABBRID0EJRLM" xlink:type="simple">SI</abbrev>: 48.3–54.7 (51.1); <abbrev xmlns:xlink="http://www.w3.org/1999/xlink" xlink:title="propodeal spine index" id="ABBRID0ENRLM" xlink:type="simple">PSLI</abbrev>: 20.0–24.5 (22.1); <abbrev xmlns:xlink="http://www.w3.org/1999/xlink" xlink:title="postpetiole width index" id="ABBRID0ERRLM" xlink:type="simple">PPI</abbrev>: 31.9–38.2 (34.8); <abbrev xmlns:xlink="http://www.w3.org/1999/xlink" xlink:title="pronotum index" id="ABBRID0EVRLM" xlink:type="simple">PNI</abbrev>: 45.6–48.9 (47.1); <abbrev xmlns:xlink="http://www.w3.org/1999/xlink" xlink:title="tibia index" id="ABBRID0EZRLM" xlink:type="simple">MTI</abbrev>: 45.6–51.3 (48.2). <bold><italic>Head</italic>.</bold> In full-face view cordate, slightly longer than wide, anterior of eyes slightly convex, posterior of eyes convex, occipital margins of lobes convex (Fig. <xref ref-type="fig" rid="F37">37B</xref>). In lateral view sub-oval; ventral and dorsal faces convex; dorsal face not depressed posteriorly; inner hypostomal teeth visible. Sides of the head with moderately dense, short, suberect to erect pilosity; whole head with moderately dense, long, suberect to erect pilosity. Antennal scrobes impressed and delimited ventrally and posteriorly by carinulae; scrobe surface foveolate, with indistinct, thick, moderately sparse, irregular rugae. Occipital lobes shiny, foveolate, with additional thick, sparse, irregular rugae, rugae weakening posteriorly; frons with moderately sparse, thick, longitudinal rugae, on the posterior part rugae longitudinal to irregular, interspaces superficially foveolate; genae foveolate, with additional, indistinct, and irregular rugulae; malar area with thick, sparse, longitudinal rugae, interspaces smooth to indistinctly rugulose. Centre of clypeus shiny and with indistinct, short rugulae, lateral sides with longitudinal rugae; median notch present, moderately wide, and shallow; median longitudinal carina present; lateral longitudinal carinae present. Scape, when laid back, slightly exceeding the midlength of head; pilosity suberect to erect (Fig. <xref ref-type="fig" rid="F37">37B, D</xref>). Inner hypostomal teeth distinct, high, narrow, and triangular, closely spaced, with rounded apex; outer hypostomal teeth approximately as high as inner hypostomal teeth, but thinner and with wider base, lobe-like (Fig. <xref ref-type="fig" rid="F85">85F</xref>). <bold><italic>Mesosoma</italic>.</bold> In lateral view, promesonotum low and arched, dorsal mesonotum slightly concave, posterior mesonotum relatively steep, with small tubercle-like projections; promesonotal groove absent; metanotal groove absent; propodeal spines long, triangular, thin, with sharp apex and relatively narrow base; humeral area laterally weakly produced (Fig. <xref ref-type="fig" rid="F37">37D</xref>). Surface foveolate, with additional sparse and indistinct rugoreticulation; dorsoventral propodeum with fading sculpture. Pilosity sparse, long, erect (Fig. <xref ref-type="fig" rid="F37">37D, F</xref>). <bold><italic>Petiole</italic>.</bold> Shiny; peduncle moderately long, foveolate, with distinct, short horizontal lobes on its basal part; node relatively high, triangular, with rounded apex, in rear view node slightly convex; pilosity moderately sparse and erect (Fig. <xref ref-type="fig" rid="F37">37D, F</xref>). <bold><italic>Postpetiole</italic>.</bold> Shiny and foveolate; in dorsal view sides with moderately long, wide, acute, and triangular projections; pilosity moderately long, and erect (Fig. <xref ref-type="fig" rid="F37">37D, F</xref>). <bold><italic>Petiole</italic>.</bold> Shiny and shagreened; pilosity moderately sparse, long, and erect (Fig. <xref ref-type="fig" rid="F37">37D, F</xref>). <bold><italic>Colour</italic>.</bold> Brown to dark brown; legs yellow; malar area brighter that the rest of the head (Fig. <xref ref-type="fig" rid="F37">37D, F</xref>).</p><fig id="F37" position="float" orientation="portrait"><object-id xmlns:xlink="http://www.w3.org/1999/xlink" content-type="doi" xlink:type="simple">10.3897/zookeys.905.39592.figure37</object-id><label>Figure 37.</label><caption><p><italic><tp:taxon-name><tp:taxon-name-part taxon-name-part-type="genus" reg="Pheidole">Pheidole</tp:taxon-name-part> <tp:taxon-name-part taxon-name-part-type="species" reg="manantenensis">manantenensis</tp:taxon-name-part></tp:taxon-name></italic> sp. nov., full-face view (<bold>A</bold>), profile (<bold>C</bold>), and dorsal view (<bold>E</bold>) of paratype minor worker (<ext-link xmlns:xlink="http://www.w3.org/1999/xlink" ext-link-type="uri" xlink:href="http://data.antweb.org/specimen/CASENT0923218" xlink:type="simple">CASENT0923218</ext-link>) and full-face view (<bold>B</bold>), profile (<bold>D</bold>), and dorsal view (<bold>F</bold>) of holotype major worker (<ext-link xmlns:xlink="http://www.w3.org/1999/xlink" ext-link-type="uri" xlink:href="http://data.antweb.org/specimen/CASENT0068456" xlink:type="simple">CASENT0068456</ext-link>).</p></caption><graphic xmlns:xlink="http://www.w3.org/1999/xlink" xlink:href="zookeys-905-001-g037.jpg" position="float" orientation="portrait" xlink:type="simple" id="oo_373084.jpg"><uri content-type="original_file" xlink:type="simple">https://binary.pensoft.net/fig/373084</uri></graphic></fig><p><bold>Minor workers.</bold> Measurements (<italic>N</italic> = 10): <abbrev xmlns:xlink="http://www.w3.org/1999/xlink" xlink:title="maximum distance from the midpoint of the anterior clypeal margin to the midpoint of the posterior margin of the head" id="ABBRID0ENVLM" xlink:type="simple">HL</abbrev>: 0.47–0.51 (0.49); <abbrev xmlns:xlink="http://www.w3.org/1999/xlink" xlink:title="head width" id="ABBRID0ERVLM" xlink:type="simple">HW</abbrev>: 0.41–0.46 (0.44); <abbrev xmlns:xlink="http://www.w3.org/1999/xlink" xlink:title="scape length" id="ABBRID0EVVLM" xlink:type="simple">SL</abbrev>: 0.45–0.54 (0.49); <abbrev xmlns:xlink="http://www.w3.org/1999/xlink" xlink:title="eye length" id="ABBRID0EZVLM" xlink:type="simple">EL</abbrev>: 0.08–0.11 (0.09); <abbrev xmlns:xlink="http://www.w3.org/1999/xlink" xlink:title="mesosoma length" id="ABBRID0E4VLM" xlink:type="simple">WL</abbrev>: 0.58–0.64 (0.62); <abbrev xmlns:xlink="http://www.w3.org/1999/xlink" xlink:title="propodeal spine length" id="ABBRID0EBWLM" xlink:type="simple">PSL</abbrev>: 0.14–0.17 (0.15); <abbrev xmlns:xlink="http://www.w3.org/1999/xlink" xlink:title="metatibia length" id="ABBRID0EFWLM" xlink:type="simple">MTL</abbrev>: 0.35–0.38 (0.37); <abbrev xmlns:xlink="http://www.w3.org/1999/xlink" xlink:title="pronotum width" id="ABBRID0EJWLM" xlink:type="simple">PNW</abbrev>: 0.28–0.32 (0.31); <abbrev xmlns:xlink="http://www.w3.org/1999/xlink" xlink:title="petiole width" id="ABBRID0ENWLM" xlink:type="simple">PTW</abbrev>: 0.06–0.08 (0.07); <abbrev xmlns:xlink="http://www.w3.org/1999/xlink" xlink:title="postpetiole width" id="ABBRID0ERWLM" xlink:type="simple">PPW</abbrev>: 0.1–0.13 (0.11); <abbrev xmlns:xlink="http://www.w3.org/1999/xlink" xlink:title="cephalic index" id="ABBRID0EVWLM" xlink:type="simple">CI</abbrev>: 85.2–93.0 (88.9); <abbrev xmlns:xlink="http://www.w3.org/1999/xlink" xlink:title="scape index" id="ABBRID0EZWLM" xlink:type="simple">SI</abbrev>: 105.1–119.7 (111.8); <abbrev xmlns:xlink="http://www.w3.org/1999/xlink" xlink:title="propodeal spine index" id="ABBRID0E4WLM" xlink:type="simple">PSLI</abbrev>: 29.2–34.3 (31.5); <abbrev xmlns:xlink="http://www.w3.org/1999/xlink" xlink:title="postpetiole width index" id="ABBRID0EBXLM" xlink:type="simple">PPI</abbrev>: 60.0–73.2 (65.8); <abbrev xmlns:xlink="http://www.w3.org/1999/xlink" xlink:title="pronotum index" id="ABBRID0EFXLM" xlink:type="simple">PNI</abbrev>: 67.5–74.1 (70.7); <abbrev xmlns:xlink="http://www.w3.org/1999/xlink" xlink:title="tibia index" id="ABBRID0EJXLM" xlink:type="simple">MTI</abbrev>: 79.8–88.6 (84.0). <bold><italic>Head</italic>.</bold> Occipital margin straight or indistinctly concave; occipital carina indistinct (Fig. <xref ref-type="fig" rid="F37">37A</xref>). Pilosity moderately dense, long, suberect. Head foveolate; genae with fading sculpture. Clypeus foveolate; median longitudinal carina absent; two lateral longitudinal carinae absent. Scape, when laid back, surpassing the posterior head margin by two-fifths of its length; pilosity erect (Fig. <xref ref-type="fig" rid="F37">37A, C</xref>). <bold><italic>Mesosoma</italic>.</bold> In lateral view, promesonotum low, convex, short, with posterior declivity smoothly declining towards propodeum; promesonotal groove absent; metanotal groove present; propodeal spines long, triangular, with acute apex and narrow base (Fig. <xref ref-type="fig" rid="F37">37C</xref>). Sculpture foveolate. Pilosity moderately sparse, short, and erect (Fig. <xref ref-type="fig" rid="F37">37C, E</xref>). <bold><italic>Petiole</italic>.</bold> Peduncle moderately short and thin; with few short, erect setae (Fig. <xref ref-type="fig" rid="F37">37C, E</xref>). <bold><italic>Postpetiole</italic>.</bold> Short, low, and convex; with few short, erect setae (Fig. <xref ref-type="fig" rid="F37">37C, E</xref>). <bold><italic>Petiole</italic>.</bold> With sparse, erect pilosity (Fig. <xref ref-type="fig" rid="F37">37C, E</xref>). <bold><italic>Colour</italic>.</bold> Dark yellow (Fig. <xref ref-type="fig" rid="F37">37C, E</xref>).</p></tp:treatment-sec><tp:treatment-sec sec-type="etymology" id="SECID0EFZLM"><title>Etymology.</title><p>From the type locality.</p></tp:treatment-sec><tp:treatment-sec sec-type="biology" id="SECID0EKZLM"><title>Biology.</title><p>The species was collected between 225–775 m in elevation, in rainforest. Nest was located in the petiole of <tp:taxon-name><tp:taxon-name-part taxon-name-part-type="family">Melastomataceae</tp:taxon-name-part></tp:taxon-name>.</p></tp:treatment-sec><tp:treatment-sec sec-type="comments" id="SECID0EVZLM"><title>Comments.</title><p><italic><tp:taxon-name><tp:taxon-name-part taxon-name-part-type="genus" reg="Pheidole">Pheidole</tp:taxon-name-part> <tp:taxon-name-part taxon-name-part-type="species" reg="manantenensis">manantenensis</tp:taxon-name-part></tp:taxon-name></italic> sp. nov. is most similar to <italic><tp:taxon-name><tp:taxon-name-part taxon-name-part-type="genus" reg="Pheidole">P.</tp:taxon-name-part> <tp:taxon-name-part taxon-name-part-type="species" reg="vohemarensis">vohemarensis</tp:taxon-name-part></tp:taxon-name></italic> sp. nov. <bold>Majors workers.</bold> It differs from <italic><tp:taxon-name><tp:taxon-name-part taxon-name-part-type="genus" reg="Pheidole">P.</tp:taxon-name-part> <tp:taxon-name-part taxon-name-part-type="species" reg="vohemarensis">vohemarensis</tp:taxon-name-part></tp:taxon-name></italic> sp. nov. in presence of irregular rugae on antennal scrobes, frons with foveolae, lower promesonotum, and petiolar peduncle with short horizontal lobes on its basal part. <bold><italic>Minor workers</italic>.</bold> It differs from <italic><tp:taxon-name><tp:taxon-name-part taxon-name-part-type="genus" reg="Pheidole">P.</tp:taxon-name-part> <tp:taxon-name-part taxon-name-part-type="species" reg="vohemarensis">vohemarensis</tp:taxon-name-part></tp:taxon-name></italic> sp. nov. in promesonotum with posterior declivity smoothly declining towards propodeum, and foveolate katepisternum and mesonotum.</p></tp:treatment-sec><tp:treatment-sec><!--Section generated to contain objects referenced in tp:taxon-treatment.--><fig id="F85" position="float" orientation="portrait"><object-id xmlns:xlink="http://www.w3.org/1999/xlink" content-type="doi" xlink:type="simple">10.3897/zookeys.905.39592.figure85</object-id><label>Figure 85.</label><caption><p>Hypostomal teeth. <italic><tp:taxon-name><tp:taxon-name-part taxon-name-part-type="genus" reg="Pheidole">Pheidole</tp:taxon-name-part> <tp:taxon-name-part taxon-name-part-type="species" reg="madinika">madinika</tp:taxon-name-part></tp:taxon-name></italic> sp. nov. (<bold>A</bold>). <italic><tp:taxon-name><tp:taxon-name-part taxon-name-part-type="genus" reg="Pheidole">P.</tp:taxon-name-part> <tp:taxon-name-part taxon-name-part-type="species" reg="mahaboensis">mahaboensis</tp:taxon-name-part></tp:taxon-name></italic> sp. nov. (<bold>B</bold>). <italic><tp:taxon-name><tp:taxon-name-part taxon-name-part-type="genus" reg="Pheidole">P.</tp:taxon-name-part> <tp:taxon-name-part taxon-name-part-type="species" reg="maizina">maizina</tp:taxon-name-part></tp:taxon-name></italic> sp. nov. (<bold>C</bold>). <italic><tp:taxon-name><tp:taxon-name-part taxon-name-part-type="genus" reg="Pheidole">P.</tp:taxon-name-part> <tp:taxon-name-part taxon-name-part-type="species" reg="makaensis">makaensis</tp:taxon-name-part></tp:taxon-name></italic> sp. nov. (<bold>D</bold>). <italic><tp:taxon-name><tp:taxon-name-part taxon-name-part-type="genus" reg="Pheidole">P.</tp:taxon-name-part> <tp:taxon-name-part taxon-name-part-type="species" reg="makirovana">makirovana</tp:taxon-name-part></tp:taxon-name></italic> sp. nov. (<bold>E</bold>). <italic><tp:taxon-name><tp:taxon-name-part taxon-name-part-type="genus" reg="Pheidole">P.</tp:taxon-name-part> <tp:taxon-name-part taxon-name-part-type="species" reg="manantenensis">manantenensis</tp:taxon-name-part></tp:taxon-name></italic> sp. nov. (<bold>F</bold>). <italic><tp:taxon-name><tp:taxon-name-part taxon-name-part-type="genus" reg="Pheidole">P.</tp:taxon-name-part> <tp:taxon-name-part taxon-name-part-type="species" reg="mantadia">mantadia</tp:taxon-name-part></tp:taxon-name></italic> sp. nov. (<bold>G</bold>). <italic><tp:taxon-name><tp:taxon-name-part taxon-name-part-type="genus" reg="Pheidole">P.</tp:taxon-name-part> <tp:taxon-name-part taxon-name-part-type="species" reg="marieannae">marieannae</tp:taxon-name-part></tp:taxon-name></italic> sp. nov. (<bold>H</bold>). <italic><tp:taxon-name><tp:taxon-name-part taxon-name-part-type="genus" reg="Pheidole">P.</tp:taxon-name-part> <tp:taxon-name-part taxon-name-part-type="species" reg="masoala">masoala</tp:taxon-name-part></tp:taxon-name></italic> sp. nov. (<bold>I</bold>). <italic><tp:taxon-name><tp:taxon-name-part taxon-name-part-type="genus" reg="Pheidole">P.</tp:taxon-name-part> <tp:taxon-name-part taxon-name-part-type="species" reg="mavesatra">mavesatra</tp:taxon-name-part></tp:taxon-name></italic> sp. nov. (<bold>J</bold>). <italic><tp:taxon-name><tp:taxon-name-part taxon-name-part-type="genus" reg="Pheidole">P.</tp:taxon-name-part> <tp:taxon-name-part taxon-name-part-type="species" reg="miramila">miramila</tp:taxon-name-part></tp:taxon-name></italic> sp. nov. (<bold>K</bold>). <italic><tp:taxon-name><tp:taxon-name-part taxon-name-part-type="genus" reg="Pheidole">P.</tp:taxon-name-part> <tp:taxon-name-part taxon-name-part-type="species" reg="moramanaensis">moramanaensis</tp:taxon-name-part></tp:taxon-name></italic> sp. nov. (<bold>L</bold>). <italic><tp:taxon-name><tp:taxon-name-part taxon-name-part-type="genus" reg="Pheidole">P.</tp:taxon-name-part> <tp:taxon-name-part taxon-name-part-type="species" reg="navoatrensis">navoatrensis</tp:taxon-name-part></tp:taxon-name></italic> sp. nov. (<bold>M</bold>). <italic><tp:taxon-name><tp:taxon-name-part taxon-name-part-type="genus" reg="Pheidole">P.</tp:taxon-name-part> <tp:taxon-name-part taxon-name-part-type="species" reg="nemoralis">nemoralis</tp:taxon-name-part></tp:taxon-name></italic> Forel (<bold>N</bold>). <italic><tp:taxon-name><tp:taxon-name-part taxon-name-part-type="genus" reg="Pheidole">P.</tp:taxon-name-part> <tp:taxon-name-part taxon-name-part-type="species" reg="ocypodea">ocypodea</tp:taxon-name-part></tp:taxon-name></italic> sp. nov. (<bold>O</bold>). <italic><tp:taxon-name><tp:taxon-name-part taxon-name-part-type="genus" reg="Pheidole">P.</tp:taxon-name-part> <tp:taxon-name-part taxon-name-part-type="species" reg="parviocula">parviocula</tp:taxon-name-part></tp:taxon-name></italic> sp. nov. (<bold>P</bold>). <italic><tp:taxon-name><tp:taxon-name-part taxon-name-part-type="genus" reg="Pheidole">P.</tp:taxon-name-part> <tp:taxon-name-part taxon-name-part-type="species" reg="petax">petax</tp:taxon-name-part></tp:taxon-name></italic> Forel (<bold>Q</bold>). <italic><tp:taxon-name><tp:taxon-name-part taxon-name-part-type="genus" reg="Pheidole">P.</tp:taxon-name-part> <tp:taxon-name-part taxon-name-part-type="species" reg="podargea">podargea</tp:taxon-name-part></tp:taxon-name></italic> sp. nov. (<bold>R</bold>). <italic><tp:taxon-name><tp:taxon-name-part taxon-name-part-type="genus" reg="Pheidole">P.</tp:taxon-name-part> <tp:taxon-name-part taxon-name-part-type="species" reg="praegrandis">praegrandis</tp:taxon-name-part></tp:taxon-name></italic> sp. nov. (<bold>S</bold>). <italic><tp:taxon-name><tp:taxon-name-part taxon-name-part-type="genus" reg="Pheidole">P.</tp:taxon-name-part> <tp:taxon-name-part taxon-name-part-type="species" reg="ranohirensis">ranohirensis</tp:taxon-name-part></tp:taxon-name></italic> sp. nov. (<bold>T</bold>). <italic><tp:taxon-name><tp:taxon-name-part taxon-name-part-type="genus" reg="Pheidole">P.</tp:taxon-name-part> <tp:taxon-name-part taxon-name-part-type="species" reg="rugocephala">rugocephala</tp:taxon-name-part></tp:taxon-name></italic> sp. nov. (<bold>U</bold>). <italic><tp:taxon-name><tp:taxon-name-part taxon-name-part-type="genus" reg="Pheidole">P.</tp:taxon-name-part> <tp:taxon-name-part taxon-name-part-type="species" reg="rugofitarata">rugofitarata</tp:taxon-name-part></tp:taxon-name></italic> sp. nov. (<bold>V</bold>). <italic><tp:taxon-name><tp:taxon-name-part taxon-name-part-type="genus" reg="Pheidole">P.</tp:taxon-name-part> <tp:taxon-name-part taxon-name-part-type="species" reg="scabrata">scabrata</tp:taxon-name-part></tp:taxon-name></italic> Forel (<bold>W</bold>). <italic><tp:taxon-name><tp:taxon-name-part taxon-name-part-type="genus" reg="Pheidole">P.</tp:taxon-name-part> <tp:taxon-name-part taxon-name-part-type="species" reg="typhlos">typhlos</tp:taxon-name-part></tp:taxon-name></italic> sp. nov. (<bold>X</bold>). <italic><tp:taxon-name><tp:taxon-name-part taxon-name-part-type="genus" reg="Pheidole">P.</tp:taxon-name-part> <tp:taxon-name-part taxon-name-part-type="species" reg="vatovavensis">vatovavensis</tp:taxon-name-part></tp:taxon-name></italic> sp. nov. (<bold>Y</bold>). <italic><tp:taxon-name><tp:taxon-name-part taxon-name-part-type="genus" reg="Pheidole">P.</tp:taxon-name-part> <tp:taxon-name-part taxon-name-part-type="species" reg="voasara">voasara</tp:taxon-name-part></tp:taxon-name></italic> sp. nov. (<bold>Z</bold>). <italic><tp:taxon-name><tp:taxon-name-part taxon-name-part-type="genus" reg="Pheidole">P.</tp:taxon-name-part> <tp:taxon-name-part taxon-name-part-type="species" reg="vohemarensis">vohemarensis</tp:taxon-name-part></tp:taxon-name></italic> sp. nov. (<bold>AA</bold>). <italic><tp:taxon-name><tp:taxon-name-part taxon-name-part-type="genus" reg="Pheidole">P.</tp:taxon-name-part> <tp:taxon-name-part taxon-name-part-type="species" reg="zavamanira">zavamanira</tp:taxon-name-part></tp:taxon-name></italic> sp. nov. (<bold>AB</bold>).</p></caption><graphic xmlns:xlink="http://www.w3.org/1999/xlink" xlink:href="zookeys-905-001-g085.jpg" position="float" orientation="portrait" xlink:type="simple" id="oo_373132.jpg"><uri content-type="original_file" xlink:type="simple">https://binary.pensoft.net/fig/373132</uri></graphic></fig><fig id="F87" position="float" orientation="portrait"><object-id xmlns:xlink="http://www.w3.org/1999/xlink" content-type="doi" xlink:type="simple">10.3897/zookeys.905.39592.figure87</object-id><label>Figure 87.</label><caption><p>Distribution. <italic><tp:taxon-name><tp:taxon-name-part taxon-name-part-type="genus" reg="Pheidole">Pheidole</tp:taxon-name-part> <tp:taxon-name-part taxon-name-part-type="species" reg="lamperos">lamperos</tp:taxon-name-part></tp:taxon-name></italic> sp. nov. (<bold>A</bold>). <italic><tp:taxon-name><tp:taxon-name-part taxon-name-part-type="genus" reg="Pheidole">P.</tp:taxon-name-part> <tp:taxon-name-part taxon-name-part-type="species" reg="longipilosa">longipilosa</tp:taxon-name-part></tp:taxon-name></italic> sp. nov. (<bold>B</bold>). <italic><tp:taxon-name><tp:taxon-name-part taxon-name-part-type="genus" reg="Pheidole">P.</tp:taxon-name-part> <tp:taxon-name-part taxon-name-part-type="species" reg="longispinosa">longispinosa</tp:taxon-name-part></tp:taxon-name></italic> Forel (<bold>C</bold>). <italic><tp:taxon-name><tp:taxon-name-part taxon-name-part-type="genus" reg="Pheidole">P.</tp:taxon-name-part> <tp:taxon-name-part taxon-name-part-type="species" reg="lutea">lutea</tp:taxon-name-part></tp:taxon-name></italic> sp. nov. (<bold>D</bold>). <italic><tp:taxon-name><tp:taxon-name-part taxon-name-part-type="genus" reg="Pheidole">P.</tp:taxon-name-part> <tp:taxon-name-part taxon-name-part-type="species" reg="madinika">madinika</tp:taxon-name-part></tp:taxon-name></italic> sp. nov. (<bold>E</bold>). <italic><tp:taxon-name><tp:taxon-name-part taxon-name-part-type="genus" reg="Pheidole">P.</tp:taxon-name-part> <tp:taxon-name-part taxon-name-part-type="species" reg="mahaboensis">mahaboensis</tp:taxon-name-part></tp:taxon-name></italic> sp. nov. (<bold>F</bold>). <italic><tp:taxon-name><tp:taxon-name-part taxon-name-part-type="genus" reg="Pheidole">P.</tp:taxon-name-part> <tp:taxon-name-part taxon-name-part-type="species" reg="maizina">maizina</tp:taxon-name-part></tp:taxon-name></italic> sp. nov. (<bold>G</bold>). <italic><tp:taxon-name><tp:taxon-name-part taxon-name-part-type="genus" reg="Pheidole">P.</tp:taxon-name-part> <tp:taxon-name-part taxon-name-part-type="species" reg="makaensis">makaensis</tp:taxon-name-part></tp:taxon-name></italic> sp. nov. (<bold>H</bold>). <italic><tp:taxon-name><tp:taxon-name-part taxon-name-part-type="genus" reg="Pheidole">P.</tp:taxon-name-part> <tp:taxon-name-part taxon-name-part-type="species" reg="makirovana">makirovana</tp:taxon-name-part></tp:taxon-name></italic> sp. nov. (<bold>I</bold>). <italic><tp:taxon-name><tp:taxon-name-part taxon-name-part-type="genus" reg="Pheidole">P.</tp:taxon-name-part> <tp:taxon-name-part taxon-name-part-type="species" reg="manantenensis">manantenensis</tp:taxon-name-part></tp:taxon-name></italic> sp. nov. (<bold>J</bold>). <italic><tp:taxon-name><tp:taxon-name-part taxon-name-part-type="genus" reg="Pheidole">P.</tp:taxon-name-part> <tp:taxon-name-part taxon-name-part-type="species" reg="mantadia">mantadia</tp:taxon-name-part></tp:taxon-name></italic> sp. nov. (<bold>K</bold>). <italic><tp:taxon-name><tp:taxon-name-part taxon-name-part-type="genus" reg="Pheidole">P.</tp:taxon-name-part> <tp:taxon-name-part taxon-name-part-type="species" reg="marieannae">marieannae</tp:taxon-name-part></tp:taxon-name></italic> sp. nov. (<bold>L</bold>). <italic><tp:taxon-name><tp:taxon-name-part taxon-name-part-type="genus" reg="Pheidole">P.</tp:taxon-name-part> <tp:taxon-name-part taxon-name-part-type="species" reg="masoala">masoala</tp:taxon-name-part></tp:taxon-name></italic> sp. nov. (<bold>M</bold>). <italic><tp:taxon-name><tp:taxon-name-part taxon-name-part-type="genus" reg="Pheidole">P.</tp:taxon-name-part> <tp:taxon-name-part taxon-name-part-type="species" reg="mavesatra">mavesatra</tp:taxon-name-part></tp:taxon-name></italic> sp. nov. (<bold>N</bold>). <italic><tp:taxon-name><tp:taxon-name-part taxon-name-part-type="genus" reg="Pheidole">P.</tp:taxon-name-part> <tp:taxon-name-part taxon-name-part-type="species" reg="miramila">miramila</tp:taxon-name-part></tp:taxon-name></italic> sp. nov. (<bold>O</bold>). <italic><tp:taxon-name><tp:taxon-name-part taxon-name-part-type="genus" reg="Pheidole">P.</tp:taxon-name-part> <tp:taxon-name-part taxon-name-part-type="species" reg="moramanaensis">moramanaensis</tp:taxon-name-part></tp:taxon-name></italic> sp. nov. (<bold>P</bold>). <italic><tp:taxon-name><tp:taxon-name-part taxon-name-part-type="genus" reg="Pheidole">P.</tp:taxon-name-part> <tp:taxon-name-part taxon-name-part-type="species" reg="navoatrensis">navoatrensis</tp:taxon-name-part></tp:taxon-name></italic> sp. nov. (<bold>R</bold>). <italic><tp:taxon-name><tp:taxon-name-part taxon-name-part-type="genus" reg="Pheidole">P.</tp:taxon-name-part> <tp:taxon-name-part taxon-name-part-type="species" reg="nemoralis">nemoralis</tp:taxon-name-part></tp:taxon-name></italic> Forel (<bold>S</bold>). <italic><tp:taxon-name><tp:taxon-name-part taxon-name-part-type="genus" reg="Pheidole">P.</tp:taxon-name-part> <tp:taxon-name-part taxon-name-part-type="species" reg="ocypodea">ocypodea</tp:taxon-name-part></tp:taxon-name></italic> sp. nov. (<bold>T</bold>). <italic><tp:taxon-name><tp:taxon-name-part taxon-name-part-type="genus" reg="Pheidole">P.</tp:taxon-name-part> <tp:taxon-name-part taxon-name-part-type="species" reg="parviocula">parviocula</tp:taxon-name-part></tp:taxon-name></italic> sp. nov. (<bold>U</bold>).</p></caption><graphic xmlns:xlink="http://www.w3.org/1999/xlink" xlink:href="zookeys-905-001-g087.jpg" position="float" orientation="portrait" xlink:type="simple" id="oo_373134.jpg"><uri content-type="original_file" xlink:type="simple">https://binary.pensoft.net/fig/373134</uri></graphic></fig></tp:treatment-sec></tp:taxon-treatment>
