# Supplementary material for: Pheidole Westwood, 1839 (Hymenoptera, Formicidae) of Madagascar – an introduction and a taxonomic revision of eleven species groups
Source: Zookeys. 2020 Jan 20;905:1–235. doi: 10.3897/zookeys.905.39592 (PMC7004242; doi:10.3897/zookeys.905.39592)
Supplement: XML Treatment for Pheidole vohemarensis [file zookeys.905.39592-treatment20.xml]

<!DOCTYPE tp:taxon-treatment
  PUBLIC "-//TaxonX//DTD Taxonomic Treatment Publishing DTD v0 20100105//EN" "tax-treatment-NSO.dtd">
<tp:taxon-treatment xmlns:tp="http://www.plazi.org/taxpub"><tp:treatment-meta><kwd-group><label>Taxon classification</label><kwd><named-content xmlns:xlink="http://www.w3.org/1999/xlink" content-type="kingdom">Animalia</named-content></kwd><kwd><named-content xmlns:xlink="http://www.w3.org/1999/xlink" content-type="order">Hymenoptera</named-content></kwd><kwd><named-content xmlns:xlink="http://www.w3.org/1999/xlink" content-type="family">Formicidae</named-content></kwd></kwd-group><mixed-citation publication-type="journal"><person-group><name><surname>Salata</surname><given-names>Sebastian</given-names></name><name><surname>Fisher</surname><given-names>Brian L.</given-names></name></person-group><article-title><italic><tp:taxon-name><tp:taxon-name-part taxon-name-part-type="genus" reg="Pheidole">Pheidole</tp:taxon-name-part></tp:taxon-name></italic> Westwood, 1839 (<tp:taxon-name><tp:taxon-name-part taxon-name-part-type="order">Hymenoptera</tp:taxon-name-part></tp:taxon-name>, <tp:taxon-name><tp:taxon-name-part taxon-name-part-type="family">Formicidae</tp:taxon-name-part></tp:taxon-name>) of Madagascar – an introduction and a taxonomic revision of eleven species groups</article-title><source>Zookeys</source><day>20</day><month>1</month><year>2020</year><volume>905</volume><fpage>1</fpage><lpage>235</lpage><pub-id pub-id-type="doi">10.3897/zookeys.905.39592</pub-id></mixed-citation></tp:treatment-meta><tp:nomenclature><tp:taxon-name>
                <tp:taxon-name-part taxon-name-part-type="genus" reg="Pheidole">Pheidole</tp:taxon-name-part>
                <tp:taxon-name-part taxon-name-part-type="species" reg="vohemarensis">vohemarensis</tp:taxon-name-part>
                <object-id xmlns:xlink="http://www.w3.org/1999/xlink" content-type="zoobank" xlink:type="simple">http://zoobank.org/55119B1A-806B-491E-B551-8711DE650ACE</object-id>
              </tp:taxon-name><tp:taxon-status xmlns:xlink="http://www.w3.org/1999/xlink" xlink:type="simple">sp. nov.</tp:taxon-status><xref ref-type="fig" rid="F38">Figs 38A–F, 85AA, 88K</xref></tp:nomenclature><tp:treatment-sec sec-type="type material" id="SECID0E13LM"><title>Type material.</title><p><bold><italic>Holotype</italic>.</bold> Madagascar. •1 major worker; Antsiranana; Ambondrobe, 41.1 km 175° Vohemar; <named-content xmlns:xlink="http://www.w3.org/1999/xlink" content-type="dwc:verbatimCoordinates" xlink:type="simple"><named-content content-type="geo-json" specific-use="{&#34;type&#34;:&#34;Point&#34;,&#34;coordinates&#34;:[50.101670,-13.715330]}" id="NCID0EI4LM" xlink:type="simple">-13.71533, 50.10167</named-content></named-content>; alt. 10 m; 1 Dec 2004; Fisher et al. leg.; BLF11264, <ext-link xmlns:xlink="http://www.w3.org/1999/xlink" ext-link-type="uri" xlink:href="http://data.antweb.org/specimen/CASENT0107946" xlink:type="simple">CASENT0107946</ext-link> (<named-content xmlns:xlink="http://www.w3.org/1999/xlink" content-type="dwc:institutional_code" xlink:type="simple">CASC</named-content>). <bold><italic>Paratypes</italic>.</bold> Madagascar. •2w., 1q.; same data as for holotype; <ext-link xmlns:xlink="http://www.w3.org/1999/xlink" ext-link-type="uri" xlink:href="http://data.antweb.org/specimen/CASENT0107947" xlink:type="simple">CASENT0107947</ext-link>, <ext-link xmlns:xlink="http://www.w3.org/1999/xlink" ext-link-type="uri" xlink:href="http://data.antweb.org/specimen/CASENT0217986" xlink:type="simple">CASENT0217986</ext-link>, <ext-link xmlns:xlink="http://www.w3.org/1999/xlink" ext-link-type="uri" xlink:href="http://data.antweb.org/specimen/CASENT0872084" xlink:type="simple">CASENT0872084</ext-link> (<named-content xmlns:xlink="http://www.w3.org/1999/xlink" content-type="dwc:institutional_code" xlink:type="simple">CASC</named-content>).</p></tp:treatment-sec><tp:treatment-sec sec-type="material" id="SECID0EP5LM"><title>Other material.</title><p>Madagascar. –<bold><italic>Antsiranana</italic></bold>: •1s.; Binara Forest; <named-content xmlns:xlink="http://www.w3.org/1999/xlink" content-type="dwc:verbatimCoordinates" xlink:type="simple"><named-content content-type="geo-json" specific-use="{&#34;type&#34;:&#34;Point&#34;,&#34;coordinates&#34;:[49.605050,-13.262070]}" id="NCID0E25LM" xlink:type="simple">-13.26207, 49.60505</named-content></named-content>; alt. 692 m; 20 Oct 2013; B.L. Fisher et al. leg.; <ext-link xmlns:xlink="http://www.w3.org/1999/xlink" ext-link-type="uri" xlink:href="http://data.antweb.org/specimen/CASENT0353324" xlink:type="simple">CASENT0353324</ext-link> (<named-content xmlns:xlink="http://www.w3.org/1999/xlink" content-type="dwc:institutional_code" xlink:type="simple">CASC</named-content>). •2w., 1s.; Forêt d’Analabe, 30.0 km 72°ENE Daraina; <named-content xmlns:xlink="http://www.w3.org/1999/xlink" content-type="dwc:verbatimCoordinates" xlink:type="simple"><named-content content-type="geo-json" specific-use="{&#34;type&#34;:&#34;Point&#34;,&#34;coordinates&#34;:[49.908330,-13.083330]}" id="NCID0EN6LM" xlink:type="simple">-13.08333, 49.90833</named-content></named-content>; alt. 30 m; 27 Nov 2003; B.L. Fisher et al. leg.; <ext-link xmlns:xlink="http://www.w3.org/1999/xlink" ext-link-type="uri" xlink:href="http://data.antweb.org/specimen/CASENT0041430" xlink:type="simple">CASENT0041430</ext-link>, <ext-link xmlns:xlink="http://www.w3.org/1999/xlink" ext-link-type="uri" xlink:href="http://data.antweb.org/specimen/CASENT0041449" xlink:type="simple">CASENT0041449</ext-link>, <ext-link xmlns:xlink="http://www.w3.org/1999/xlink" ext-link-type="uri" xlink:href="http://data.antweb.org/specimen/CASENT0048846" xlink:type="simple">CASENT0048846</ext-link> (<named-content xmlns:xlink="http://www.w3.org/1999/xlink" content-type="dwc:institutional_code" xlink:type="simple">CASC</named-content>). •1w., 2s.; Forêt de Bekaraoka, 6.8 km 60°ENE Daraina; <named-content xmlns:xlink="http://www.w3.org/1999/xlink" content-type="dwc:verbatimCoordinates" xlink:type="simple"><named-content content-type="geo-json" specific-use="{&#34;type&#34;:&#34;Point&#34;,&#34;coordinates&#34;:[49.710000,-13.166670]}" id="NCID0EJAMM" xlink:type="simple">-13.16667, 49.71</named-content></named-content>; alt. 150 m; 7 Dec 2003; B.L. Fisher et al. leg.; <ext-link xmlns:xlink="http://www.w3.org/1999/xlink" ext-link-type="uri" xlink:href="http://data.antweb.org/specimen/CASENT0044312" xlink:type="simple">CASENT0044312</ext-link>, <ext-link xmlns:xlink="http://www.w3.org/1999/xlink" ext-link-type="uri" xlink:href="http://data.antweb.org/specimen/CASENT0044422" xlink:type="simple">CASENT0044422</ext-link>, <ext-link xmlns:xlink="http://www.w3.org/1999/xlink" ext-link-type="uri" xlink:href="http://data.antweb.org/specimen/CASENT0044438" xlink:type="simple">CASENT0044438</ext-link> (<named-content xmlns:xlink="http://www.w3.org/1999/xlink" content-type="dwc:institutional_code" xlink:type="simple">CASC</named-content>). •2w., 2s.; Forêt de Binara, 7.5 km 230°SW Daraina; <named-content xmlns:xlink="http://www.w3.org/1999/xlink" content-type="dwc:verbatimCoordinates" xlink:type="simple"><named-content content-type="geo-json" specific-use="{&#34;type&#34;:&#34;Point&#34;,&#34;coordinates&#34;:[49.616670,-13.255000]}" id="NCID0EFBMM" xlink:type="simple">-13.255, 49.61667</named-content></named-content>; alt. 375 m; 1 Dec 2003; B.L. Fisher et al. leg.; <ext-link xmlns:xlink="http://www.w3.org/1999/xlink" ext-link-type="uri" xlink:href="http://data.antweb.org/specimen/CASENT0041832" xlink:type="simple">CASENT0041832</ext-link>, <ext-link xmlns:xlink="http://www.w3.org/1999/xlink" ext-link-type="uri" xlink:href="http://data.antweb.org/specimen/CASENT0041833" xlink:type="simple">CASENT0041833</ext-link>, <ext-link xmlns:xlink="http://www.w3.org/1999/xlink" ext-link-type="uri" xlink:href="http://data.antweb.org/specimen/CASENT0041890" xlink:type="simple">CASENT0041890</ext-link>, <ext-link xmlns:xlink="http://www.w3.org/1999/xlink" ext-link-type="uri" xlink:href="http://data.antweb.org/specimen/CASENT0041895" xlink:type="simple">CASENT0041895</ext-link> (<named-content xmlns:xlink="http://www.w3.org/1999/xlink" content-type="dwc:institutional_code" xlink:type="simple">CASC</named-content>). •1s.; Parc National de Marojejy, Manantenina River, 27.6 km 35°NE Andapa, 9.6 km 327°NNW Manantenina; <named-content xmlns:xlink="http://www.w3.org/1999/xlink" content-type="dwc:verbatimCoordinates" xlink:type="simple"><named-content content-type="geo-json" specific-use="{&#34;type&#34;:&#34;Point&#34;,&#34;coordinates&#34;:[49.760000,-14.435000]}" id="NCID0EGCMM" xlink:type="simple">-14.435, 49.76</named-content></named-content>; alt. 775 m; 15 Nov 2003; B.L. Fisher et al. leg.; <ext-link xmlns:xlink="http://www.w3.org/1999/xlink" ext-link-type="uri" xlink:href="http://data.antweb.org/specimen/CASENT0045241" xlink:type="simple">CASENT0045241</ext-link> (<named-content xmlns:xlink="http://www.w3.org/1999/xlink" content-type="dwc:institutional_code" xlink:type="simple">CASC</named-content>). •1w.; Rés. Analamerana, 28.4 km 99° Anivorano-Nord; <named-content xmlns:xlink="http://www.w3.org/1999/xlink" content-type="dwc:verbatimCoordinates" xlink:type="simple"><named-content content-type="geo-json" specific-use="{&#34;type&#34;:&#34;Point&#34;,&#34;coordinates&#34;:[49.494830,-12.746670]}" id="NCID0EYCMM" xlink:type="simple">-12.74667, 49.49483</named-content></named-content>; alt. 60 m; 5 Dec 2004; B.L. Fisher et al. leg.; <ext-link xmlns:xlink="http://www.w3.org/1999/xlink" ext-link-type="uri" xlink:href="http://data.antweb.org/specimen/CASENT0054163" xlink:type="simple">CASENT0054163</ext-link> (<named-content xmlns:xlink="http://www.w3.org/1999/xlink" content-type="dwc:institutional_code" xlink:type="simple">CASC</named-content>).</p></tp:treatment-sec><tp:treatment-sec sec-type="diagnosis" id="SECID0EHDMM"><title>Diagnosis.</title><p>Head, in full-face view, cordate, widened posteriorly; sides of the head with dense, long, suberect to erect pilosity; antennal scrobes present, impressed, and indistinctly delimited ventrally and posteriorly by carinulae; scrobe surface foveolate, with distinct, thick, moderately sparse, longitudinal rugae; propodeal spines long (<abbrev xmlns:xlink="http://www.w3.org/1999/xlink" xlink:title="propodeal spine length" id="ABBRID0ENDMM" xlink:type="simple">PSL</abbrev>: 0.19–0.23 (0.21)); gaster shagreened; inner hypostomal teeth distinct, high, narrow, and triangular, closely spaced, with rounded apex; outer hypostomal teeth slightly lower and thinner than inner hypostomal teeth, lobe-like. <bold><italic>Minor workers</italic>.</bold> Head foveolate, genae with smooth notch; propodeal spines long (<abbrev xmlns:xlink="http://www.w3.org/1999/xlink" xlink:title="propodeal spine length" id="ABBRID0EVDMM" xlink:type="simple">PSL</abbrev>: 0.12–0.14 (0.13)); promesonotum low, slightly convex, short, with posterior declivity relatively steep; mesosoma foveolate, katepisternum and mesonotum with smooth notches.</p></tp:treatment-sec><tp:treatment-sec sec-type="description" id="SECID0EZDMM"><title>Description.</title><p><bold>Major workers.</bold> Measurements (<italic>N</italic> = 10): <abbrev xmlns:xlink="http://www.w3.org/1999/xlink" xlink:title="maximum distance from the midpoint of the anterior clypeal margin to the midpoint of the posterior margin of the head" id="ABBRID0EDEMM" xlink:type="simple">HL</abbrev>: 1.03–1.11 (1.08); <abbrev xmlns:xlink="http://www.w3.org/1999/xlink" xlink:title="head width" id="ABBRID0EHEMM" xlink:type="simple">HW</abbrev>: 0.99–1.1 (1.05); <abbrev xmlns:xlink="http://www.w3.org/1999/xlink" xlink:title="scape length" id="ABBRID0ELEMM" xlink:type="simple">SL</abbrev>: 0.49–0.57 (0.52); <abbrev xmlns:xlink="http://www.w3.org/1999/xlink" xlink:title="eye length" id="ABBRID0EPEMM" xlink:type="simple">EL</abbrev>: 0.12–0.14 (0.13); <abbrev xmlns:xlink="http://www.w3.org/1999/xlink" xlink:title="mesosoma length" id="ABBRID0ETEMM" xlink:type="simple">WL</abbrev>: 0.83–0.91 (0.87); <abbrev xmlns:xlink="http://www.w3.org/1999/xlink" xlink:title="propodeal spine length" id="ABBRID0EXEMM" xlink:type="simple">PSL</abbrev>: 0.19–0.23 (0.21); <abbrev xmlns:xlink="http://www.w3.org/1999/xlink" xlink:title="metatibia length" id="ABBRID0E2EMM" xlink:type="simple">MTL</abbrev>: 0.48–0.54 (0.51); <abbrev xmlns:xlink="http://www.w3.org/1999/xlink" xlink:title="pronotum width" id="ABBRID0E6EMM" xlink:type="simple">PNW</abbrev>: 0.48–0.57 (0.53); <abbrev xmlns:xlink="http://www.w3.org/1999/xlink" xlink:title="petiole width" id="ABBRID0EDFMM" xlink:type="simple">PTW</abbrev>: 0.13–0.17 (0.15); <abbrev xmlns:xlink="http://www.w3.org/1999/xlink" xlink:title="postpetiole width" id="ABBRID0EHFMM" xlink:type="simple">PPW</abbrev>: 0.4–0.51 (0.47); <abbrev xmlns:xlink="http://www.w3.org/1999/xlink" xlink:title="cephalic index" id="ABBRID0ELFMM" xlink:type="simple">CI</abbrev>: 95.1–99.3 (98.0); <abbrev xmlns:xlink="http://www.w3.org/1999/xlink" xlink:title="scape index" id="ABBRID0EPFMM" xlink:type="simple">SI</abbrev>: 47.1–53.1 (49.7); <abbrev xmlns:xlink="http://www.w3.org/1999/xlink" xlink:title="propodeal spine index" id="ABBRID0ETFMM" xlink:type="simple">PSLI</abbrev>: 18.2–20.8 (19.1); <abbrev xmlns:xlink="http://www.w3.org/1999/xlink" xlink:title="postpetiole width index" id="ABBRID0EXFMM" xlink:type="simple">PPI</abbrev>: 29.1–36.1 (33.1); <abbrev xmlns:xlink="http://www.w3.org/1999/xlink" xlink:title="pronotum index" id="ABBRID0E2FMM" xlink:type="simple">PNI</abbrev>: 45.9–52.9 (49.9); <abbrev xmlns:xlink="http://www.w3.org/1999/xlink" xlink:title="tibia index" id="ABBRID0E6FMM" xlink:type="simple">MTI</abbrev>: 44.8–50.8 (48.8). <bold><italic>Head</italic>.</bold> In full-face view cordate, slightly longer than wide, anterior of eyes slightly convex, posterior of eyes convex, occipital margins of lobes convex (Fig. <xref ref-type="fig" rid="F38">38B</xref>). In lateral view sub-oval; ventral and dorsal faces convex; dorsal face not depressed posteriorly; inner hypostomal teeth visible. Sides of the head with dense, long, suberect to erect pilosity; whole head with dense, short, suberect to erect pilosity. Antennal scrobes impressed and indistinctly delimited ventrally and posteriorly by carinulae; scrobe surface foveolate, with distinct, thick, moderately sparse, longitudinal rugae. Occipital lobes shiny, with thick, sparse, irregular rugae, rugae weakening posteriorly, interspaces with fine and dense rugulae; frons with moderately sparse, thick, longitudinal rugae, on the posterior part rugae longitudinal to irregular, interspaces with fine and dense rugulae, sometimes rugulae fading on the central part of frons; genae with dense, moderately thick, and irregular rugulae, interspaces with dense and fine rugulae; malar area with thick, sparse, longitudinal rugae, interspaces smooth to indistinctly rugulose. Centre of clypeus shiny and with indistinct, short rugulae, lateral sides with longitudinal rugae; median notch present, moderately wide and shallow; median longitudinal carina present; lateral longitudinal carinae present. Scape, when laid back, slightly exceeding the midlength of head; pilosity suberect to erect (Fig. <xref ref-type="fig" rid="F38">38B, D</xref>). Inner hypostomal teeth distinct, high, narrow, and triangular, closely spaced, with rounded apex; outer hypostomal teeth slightly lower and thinner than inner hypostomal teeth, lobe-like (Fig. 85AA). <bold><italic>Mesosoma</italic>.</bold> In lateral view, promesonotum relatively low and arched, posterior mesonotum relatively steep, without tubercle-like projections; promesonotal groove absent; metanotal groove absent; propodeal spines long, triangular, thin, with sharp apex and moderately narrow base; humeral area laterally weakly produced (Fig. <xref ref-type="fig" rid="F38">38D</xref>). Surface foveolate, with additional sparse to dense, moderately thick rugoreticulation; dorsoventral propodeum with fading sculpture. Pilosity moderately sparse, long, erect (Fig. <xref ref-type="fig" rid="F38">38D, F</xref>). <bold><italic>Petiole</italic>.</bold> Shiny; peduncle moderately long, foveolate, with very distinct, wide, horizontal lobes on its basal part; node relatively high, thin, with rounded apex, in rear view node with deep dorsoventral concavity; pilosity long and erect (Fig. <xref ref-type="fig" rid="F38">38D, F</xref>). <bold><italic>Postpetiole</italic>.</bold> Shiny and foveolate; in dorsal view sides with long, wide, acute, and triangular projections; pilosity long and erect (Fig. <xref ref-type="fig" rid="F38">38D, F</xref>). <bold><italic>Petiole</italic>.</bold> Shiny and shagreened; pilosity dense, long, and erect (Fig. <xref ref-type="fig" rid="F38">38D, F</xref>). <bold><italic>Colour</italic>.</bold> Bright brown to dark brown, sometimes head with brighter colouration; legs yellow (Fig. <xref ref-type="fig" rid="F38">38D, F</xref>).</p><fig id="F38" position="float" orientation="portrait"><object-id xmlns:xlink="http://www.w3.org/1999/xlink" content-type="doi" xlink:type="simple">10.3897/zookeys.905.39592.figure38</object-id><label>Figure 38.</label><caption><p><italic><tp:taxon-name><tp:taxon-name-part taxon-name-part-type="genus" reg="Pheidole">Pheidole</tp:taxon-name-part> <tp:taxon-name-part taxon-name-part-type="species" reg="vohamarensis">vohamarensis</tp:taxon-name-part></tp:taxon-name></italic> sp. nov., full-face view (<bold>A</bold>), profile (<bold>C</bold>), and dorsal view (<bold>E</bold>) of paratype minor worker (<ext-link xmlns:xlink="http://www.w3.org/1999/xlink" ext-link-type="uri" xlink:href="http://data.antweb.org/specimen/CASENT0107947" xlink:type="simple">CASENT0107947</ext-link>) and full-face view (<bold>B</bold>), profile (<bold>D</bold>), and dorsal view (<bold>F</bold>) of holotype major worker (<ext-link xmlns:xlink="http://www.w3.org/1999/xlink" ext-link-type="uri" xlink:href="http://data.antweb.org/specimen/CASENT0107946" xlink:type="simple">CASENT0107946</ext-link>).</p></caption><graphic xmlns:xlink="http://www.w3.org/1999/xlink" xlink:href="zookeys-905-001-g038.jpg" position="float" orientation="portrait" xlink:type="simple" id="oo_373085.jpg"><uri content-type="original_file" xlink:type="simple">https://binary.pensoft.net/fig/373085</uri></graphic></fig><p><bold>Minor workers.</bold> Measurements (<italic>N</italic> = 10): <abbrev xmlns:xlink="http://www.w3.org/1999/xlink" xlink:title="maximum distance from the midpoint of the anterior clypeal margin to the midpoint of the posterior margin of the head" id="ABBRID0EPJMM" xlink:type="simple">HL</abbrev>: 0.44–0.53 (0.49); <abbrev xmlns:xlink="http://www.w3.org/1999/xlink" xlink:title="head width" id="ABBRID0ETJMM" xlink:type="simple">HW</abbrev>: 0.4–0.45 (0.43); <abbrev xmlns:xlink="http://www.w3.org/1999/xlink" xlink:title="scape length" id="ABBRID0EXJMM" xlink:type="simple">SL</abbrev>: 0.47–0.51 (0.5); <abbrev xmlns:xlink="http://www.w3.org/1999/xlink" xlink:title="eye length" id="ABBRID0E2JMM" xlink:type="simple">EL</abbrev>: 0.08–0.11 (0.1); <abbrev xmlns:xlink="http://www.w3.org/1999/xlink" xlink:title="mesosoma length" id="ABBRID0E6JMM" xlink:type="simple">WL</abbrev>: 0.58–0.63 (0.6); <abbrev xmlns:xlink="http://www.w3.org/1999/xlink" xlink:title="propodeal spine length" id="ABBRID0EDKMM" xlink:type="simple">PSL</abbrev>: 0.12–0.14 (0.13); <abbrev xmlns:xlink="http://www.w3.org/1999/xlink" xlink:title="metatibia length" id="ABBRID0EHKMM" xlink:type="simple">MTL</abbrev>: 0.35–0.4 (0.37); <abbrev xmlns:xlink="http://www.w3.org/1999/xlink" xlink:title="pronotum width" id="ABBRID0ELKMM" xlink:type="simple">PNW</abbrev>: 0.28–0.33 (0.3); <abbrev xmlns:xlink="http://www.w3.org/1999/xlink" xlink:title="petiole width" id="ABBRID0EPKMM" xlink:type="simple">PTW</abbrev>: 0.07–0.09 (0.08); <abbrev xmlns:xlink="http://www.w3.org/1999/xlink" xlink:title="postpetiole width" id="ABBRID0ETKMM" xlink:type="simple">PPW</abbrev>: 0.1–0.13 (0.11); <abbrev xmlns:xlink="http://www.w3.org/1999/xlink" xlink:title="cephalic index" id="ABBRID0EXKMM" xlink:type="simple">CI</abbrev>: 82.6–94.3 (86.7); <abbrev xmlns:xlink="http://www.w3.org/1999/xlink" xlink:title="scape index" id="ABBRID0E2KMM" xlink:type="simple">SI</abbrev>: 110.2–122.0 (115.8); <abbrev xmlns:xlink="http://www.w3.org/1999/xlink" xlink:title="propodeal spine index" id="ABBRID0E6KMM" xlink:type="simple">PSLI</abbrev>: 23.4–30.9 (26.5); <abbrev xmlns:xlink="http://www.w3.org/1999/xlink" xlink:title="postpetiole width index" id="ABBRID0EDLMM" xlink:type="simple">PPI</abbrev>: 60.4–82.9 (71.7); <abbrev xmlns:xlink="http://www.w3.org/1999/xlink" xlink:title="pronotum index" id="ABBRID0EHLMM" xlink:type="simple">PNI</abbrev>: 67.2–75.3 (71.0); <abbrev xmlns:xlink="http://www.w3.org/1999/xlink" xlink:title="tibia index" id="ABBRID0ELLMM" xlink:type="simple">MTI</abbrev>: 81.0–90.9 (86.7). <bold><italic>Head</italic>.</bold> Occipital margin straight or indistinctly concave; occipital carina indistinct (Fig. <xref ref-type="fig" rid="F38">38A</xref>). Pilosity moderately dense, long, suberect. Head foveolate; genae with smooth notch. Clypeus foveolate; median longitudinal carina absent; two lateral longitudinal carinae absent. Scape, when laid back, surpassing the posterior head margin by two-fifths of its length; pilosity erect (Fig. <xref ref-type="fig" rid="F38">38A, C</xref>). <bold><italic>Mesosoma</italic>.</bold> In lateral view, promesonotum low, slightly convex, short, with posterior declivity relatively steep; promesonotal groove absent; metanotal groove present; propodeal spines long, triangular, with acute apex and narrow base (Fig. <xref ref-type="fig" rid="F38">38C</xref>). Sculpture foveolate; katepisternum and mesonotum with smooth notches. Pilosity moderately sparse, short, and erect (Fig. <xref ref-type="fig" rid="F38">38C, E</xref>). <bold><italic>Petiole</italic>.</bold> Peduncle moderately short and thin; with few short, erect setae (Fig. <xref ref-type="fig" rid="F38">38C, E</xref>). <bold><italic>Postpetiole</italic>.</bold> Short, low, and convex; with few short, erect setae (Fig. <xref ref-type="fig" rid="F38">38C, E</xref>). <bold><italic>Petiole</italic>.</bold> With moderately sparse, erect pilosity (Fig. <xref ref-type="fig" rid="F38">38C, E</xref>). <bold><italic>Colour</italic>.</bold> Yellow (Fig. <xref ref-type="fig" rid="F38">38C, E</xref>).</p></tp:treatment-sec><tp:treatment-sec sec-type="etymology" id="SECID0EHNMM"><title>Etymology.</title><p>From type locality.</p></tp:treatment-sec><tp:treatment-sec sec-type="biology" id="SECID0EMNMM"><title>Biology.</title><p>The species was collected between 10–775 m in elevation, in tropical dry forest, littoral rainforest, and rainforest. Nests were located in rotten logs.</p></tp:treatment-sec><tp:treatment-sec sec-type="comments" id="SECID0ERNMM"><title>Comments.</title><p><italic><tp:taxon-name><tp:taxon-name-part taxon-name-part-type="genus" reg="Pheidole">Pheidole</tp:taxon-name-part> <tp:taxon-name-part taxon-name-part-type="species" reg="vohemarensis">vohemarensis</tp:taxon-name-part></tp:taxon-name></italic> sp. nov. is most similar to <italic><tp:taxon-name><tp:taxon-name-part taxon-name-part-type="genus" reg="Pheidole">P.</tp:taxon-name-part> <tp:taxon-name-part taxon-name-part-type="species" reg="manantenensis">manantenensis</tp:taxon-name-part></tp:taxon-name></italic> sp. nov. <bold><italic>Major workers</italic>.</bold> It differs from <italic><tp:taxon-name><tp:taxon-name-part taxon-name-part-type="genus" reg="Pheidole">P.</tp:taxon-name-part> <tp:taxon-name-part taxon-name-part-type="species" reg="manantenensis">manantenensis</tp:taxon-name-part></tp:taxon-name></italic> sp. nov. in presence of longitudinal rugae on antennal scrobes, frons never with foveolae, higher promesonotum and petiolar peduncle with wide and distinct horizontal lobes on its basal part. <bold><italic>Minor workers</italic>.</bold> It differs from <italic><tp:taxon-name><tp:taxon-name-part taxon-name-part-type="genus" reg="Pheidole">P.</tp:taxon-name-part> <tp:taxon-name-part taxon-name-part-type="species" reg="vohemarensis">vohemarensis</tp:taxon-name-part></tp:taxon-name></italic> sp. nov. in promesonotum with posterior declivity relatively steep and katepisternum and mesonotum with smooth notches.</p></tp:treatment-sec></tp:taxon-treatment>
