# Supplementary material for: Pheidole Westwood, 1839 (Hymenoptera, Formicidae) of Madagascar – an introduction and a taxonomic revision of eleven species groups
Source: Zookeys. 2020 Jan 20;905:1–235. doi: 10.3897/zookeys.905.39592 (PMC7004242; doi:10.3897/zookeys.905.39592)
Supplement: XML Treatment for Pheidole marieannae [file zookeys.905.39592-treatment23.xml]

<!DOCTYPE tp:taxon-treatment
  PUBLIC "-//TaxonX//DTD Taxonomic Treatment Publishing DTD v0 20100105//EN" "tax-treatment-NSO.dtd">
<tp:taxon-treatment xmlns:tp="http://www.plazi.org/taxpub"><tp:treatment-meta><kwd-group><label>Taxon classification</label><kwd><named-content xmlns:xlink="http://www.w3.org/1999/xlink" content-type="kingdom">Animalia</named-content></kwd><kwd><named-content xmlns:xlink="http://www.w3.org/1999/xlink" content-type="order">Hymenoptera</named-content></kwd><kwd><named-content xmlns:xlink="http://www.w3.org/1999/xlink" content-type="family">Formicidae</named-content></kwd></kwd-group><mixed-citation publication-type="journal"><person-group><name><surname>Salata</surname><given-names>Sebastian</given-names></name><name><surname>Fisher</surname><given-names>Brian L.</given-names></name></person-group><article-title><italic><tp:taxon-name><tp:taxon-name-part taxon-name-part-type="genus" reg="Pheidole">Pheidole</tp:taxon-name-part></tp:taxon-name></italic> Westwood, 1839 (<tp:taxon-name><tp:taxon-name-part taxon-name-part-type="order">Hymenoptera</tp:taxon-name-part></tp:taxon-name>, <tp:taxon-name><tp:taxon-name-part taxon-name-part-type="family">Formicidae</tp:taxon-name-part></tp:taxon-name>) of Madagascar – an introduction and a taxonomic revision of eleven species groups</article-title><source>Zookeys</source><day>20</day><month>1</month><year>2020</year><volume>905</volume><fpage>1</fpage><lpage>235</lpage><pub-id pub-id-type="doi">10.3897/zookeys.905.39592</pub-id></mixed-citation></tp:treatment-meta><tp:nomenclature><tp:taxon-name>
                  <tp:taxon-name-part taxon-name-part-type="genus" reg="Pheidole">Pheidole</tp:taxon-name-part>
                  <tp:taxon-name-part taxon-name-part-type="species" reg="marieannae">marieannae</tp:taxon-name-part>
                  <object-id xmlns:xlink="http://www.w3.org/1999/xlink" content-type="zoobank" xlink:type="simple">http://zoobank.org/25AC316A-AFE3-4DB9-8C6C-EA34BCC6ACFD</object-id>
                </tp:taxon-name><tp:taxon-status xmlns:xlink="http://www.w3.org/1999/xlink" xlink:type="simple">sp. nov.</tp:taxon-status><xref ref-type="fig" rid="F42">Figs 42A–F</xref><xref ref-type="fig" rid="F85">, 85H</xref><xref ref-type="fig" rid="F87">, 87L</xref></tp:nomenclature><tp:treatment-sec sec-type="type material" id="SECID0EDEOM"><title>Type material.</title><p><bold><italic>Holotype</italic>.</bold> Madagascar. •1 major worker; Antsiranana; Sava Region: Parc National de Marojejy, near Manantenina River; <named-content xmlns:xlink="http://www.w3.org/1999/xlink" content-type="dwc:verbatimCoordinates" xlink:type="simple"><named-content content-type="geo-json" specific-use="{&#34;type&#34;:&#34;Point&#34;,&#34;coordinates&#34;:[49.775410,-14.436770]}" id="NCID0EREOM" xlink:type="simple">-14.43677, 49.77541</named-content></named-content>; alt. 475 m; 5 Feb 2018; Fisher et al. leg.; BLF40635, <ext-link xmlns:xlink="http://www.w3.org/1999/xlink" ext-link-type="uri" xlink:href="http://data.antweb.org/specimen/CASENT0923219" xlink:type="simple">CASENT0923219</ext-link> (<named-content xmlns:xlink="http://www.w3.org/1999/xlink" content-type="dwc:institutional_code" xlink:type="simple">CASC</named-content>). <bold><italic>Paratypes</italic>.</bold> Madagascar. •2w., 1q.; same data as for holotype; <ext-link xmlns:xlink="http://www.w3.org/1999/xlink" ext-link-type="uri" xlink:href="http://data.antweb.org/specimen/CASENT0808177" xlink:type="simple">CASENT0808177</ext-link>, <ext-link xmlns:xlink="http://www.w3.org/1999/xlink" ext-link-type="uri" xlink:href="http://data.antweb.org/specimen/CASENT0808178" xlink:type="simple">CASENT0808178</ext-link>, <ext-link xmlns:xlink="http://www.w3.org/1999/xlink" ext-link-type="uri" xlink:href="http://data.antweb.org/specimen/CASENT0872220" xlink:type="simple">CASENT0872220</ext-link> (<named-content xmlns:xlink="http://www.w3.org/1999/xlink" content-type="dwc:institutional_code" xlink:type="simple">CASC</named-content>).</p></tp:treatment-sec><tp:treatment-sec sec-type="material" id="SECID0EYFOM"><title>Other material.</title><p>Madagascar. –<bold><italic>Antsiranana</italic></bold>: •6w., 6s.; Ambondrobe, 41.1km 175° Vohemar; <named-content xmlns:xlink="http://www.w3.org/1999/xlink" content-type="dwc:verbatimCoordinates" xlink:type="simple"><named-content content-type="geo-json" specific-use="{&#34;type&#34;:&#34;Point&#34;,&#34;coordinates&#34;:[50.101670,-13.715330]}" id="NCID0EEGOM" xlink:type="simple">-13.71533, 50.10167</named-content></named-content>; alt. 10 m; 29 Nov 2004; B.L. Fisher et al. leg.; <ext-link xmlns:xlink="http://www.w3.org/1999/xlink" ext-link-type="uri" xlink:href="http://data.antweb.org/specimen/CASENT0056064" xlink:type="simple">CASENT0056064</ext-link>, <ext-link xmlns:xlink="http://www.w3.org/1999/xlink" ext-link-type="uri" xlink:href="http://data.antweb.org/specimen/CASENT0056072" xlink:type="simple">CASENT0056072</ext-link>, <ext-link xmlns:xlink="http://www.w3.org/1999/xlink" ext-link-type="uri" xlink:href="http://data.antweb.org/specimen/CASENT0056523" xlink:type="simple">CASENT0056523</ext-link>, <ext-link xmlns:xlink="http://www.w3.org/1999/xlink" ext-link-type="uri" xlink:href="http://data.antweb.org/specimen/CASENT0056661" xlink:type="simple">CASENT0056661</ext-link>, <ext-link xmlns:xlink="http://www.w3.org/1999/xlink" ext-link-type="uri" xlink:href="http://data.antweb.org/specimen/CASENT0056664" xlink:type="simple">CASENT0056664</ext-link>, <ext-link xmlns:xlink="http://www.w3.org/1999/xlink" ext-link-type="uri" xlink:href="http://data.antweb.org/specimen/CASENT0109696" xlink:type="simple">CASENT0109696</ext-link>, <ext-link xmlns:xlink="http://www.w3.org/1999/xlink" ext-link-type="uri" xlink:href="http://data.antweb.org/specimen/CASENT0109743" xlink:type="simple">CASENT0109743</ext-link>, <ext-link xmlns:xlink="http://www.w3.org/1999/xlink" ext-link-type="uri" xlink:href="http://data.antweb.org/specimen/CASENT0110541" xlink:type="simple">CASENT0110541</ext-link>, <ext-link xmlns:xlink="http://www.w3.org/1999/xlink" ext-link-type="uri" xlink:href="http://data.antweb.org/specimen/CASENT0110669" xlink:type="simple">CASENT0110669</ext-link> (<named-content xmlns:xlink="http://www.w3.org/1999/xlink" content-type="dwc:institutional_code" xlink:type="simple">CASC</named-content>). •10w., 5s., 1m.; Forêt Ambanitaza, 26.1 km 347° Antalaha; <named-content xmlns:xlink="http://www.w3.org/1999/xlink" content-type="dwc:verbatimCoordinates" xlink:type="simple"><named-content content-type="geo-json" specific-use="{&#34;type&#34;:&#34;Point&#34;,&#34;coordinates&#34;:[50.183670,-14.679330]}" id="NCID0E5HOM" xlink:type="simple">-14.67933, 50.18367</named-content></named-content>; alt. 240 m; 26 Nov 2004; B.L. Fisher et al. leg.; <ext-link xmlns:xlink="http://www.w3.org/1999/xlink" ext-link-type="uri" xlink:href="http://data.antweb.org/specimen/CASENT0054895" xlink:type="simple">CASENT0054895</ext-link>, <ext-link xmlns:xlink="http://www.w3.org/1999/xlink" ext-link-type="uri" xlink:href="http://data.antweb.org/specimen/CASENT0054958" xlink:type="simple">CASENT0054958</ext-link>, <ext-link xmlns:xlink="http://www.w3.org/1999/xlink" ext-link-type="uri" xlink:href="http://data.antweb.org/specimen/CASENT0054962" xlink:type="simple">CASENT0054962</ext-link>, <ext-link xmlns:xlink="http://www.w3.org/1999/xlink" ext-link-type="uri" xlink:href="http://data.antweb.org/specimen/CASENT0055564" xlink:type="simple">CASENT0055564</ext-link>, <ext-link xmlns:xlink="http://www.w3.org/1999/xlink" ext-link-type="uri" xlink:href="http://data.antweb.org/specimen/CASENT0057274" xlink:type="simple">CASENT0057274</ext-link>, <ext-link xmlns:xlink="http://www.w3.org/1999/xlink" ext-link-type="uri" xlink:href="http://data.antweb.org/specimen/CASENT0059041" xlink:type="simple">CASENT0059041</ext-link>, <ext-link xmlns:xlink="http://www.w3.org/1999/xlink" ext-link-type="uri" xlink:href="http://data.antweb.org/specimen/CASENT0109525" xlink:type="simple">CASENT0109525</ext-link>, <ext-link xmlns:xlink="http://www.w3.org/1999/xlink" ext-link-type="uri" xlink:href="http://data.antweb.org/specimen/CASENT0109533" xlink:type="simple">CASENT0109533</ext-link>, <ext-link xmlns:xlink="http://www.w3.org/1999/xlink" ext-link-type="uri" xlink:href="http://data.antweb.org/specimen/CASENT0109546" xlink:type="simple">CASENT0109546</ext-link>, <ext-link xmlns:xlink="http://www.w3.org/1999/xlink" ext-link-type="uri" xlink:href="http://data.antweb.org/specimen/CASENT0109546" xlink:type="simple">CASENT0109546</ext-link>, <ext-link xmlns:xlink="http://www.w3.org/1999/xlink" ext-link-type="uri" xlink:href="http://data.antweb.org/specimen/CASENT0109547" xlink:type="simple">CASENT0109547</ext-link> (<named-content xmlns:xlink="http://www.w3.org/1999/xlink" content-type="dwc:institutional_code" xlink:type="simple">CASC</named-content>). •5w., 2q.; Makirovana Forest; <named-content xmlns:xlink="http://www.w3.org/1999/xlink" content-type="dwc:verbatimCoordinates" xlink:type="simple"><named-content content-type="geo-json" specific-use="{&#34;type&#34;:&#34;Point&#34;,&#34;coordinates&#34;:[50.035740,-14.104000]}" id="NCID0ECKOM" xlink:type="simple">-14.104, 50.03574</named-content></named-content>; alt. 225 m; 4 May 2011; B.L. Fisher et al. leg.; <ext-link xmlns:xlink="http://www.w3.org/1999/xlink" ext-link-type="uri" xlink:href="http://data.antweb.org/specimen/CASENT0212371" xlink:type="simple">CASENT0212371</ext-link>, <ext-link xmlns:xlink="http://www.w3.org/1999/xlink" ext-link-type="uri" xlink:href="http://data.antweb.org/specimen/CASENT0212374" xlink:type="simple">CASENT0212374</ext-link>, <ext-link xmlns:xlink="http://www.w3.org/1999/xlink" ext-link-type="uri" xlink:href="http://data.antweb.org/specimen/CASENT0212508" xlink:type="simple">CASENT0212508</ext-link>, <ext-link xmlns:xlink="http://www.w3.org/1999/xlink" ext-link-type="uri" xlink:href="http://data.antweb.org/specimen/CASENT0230797" xlink:type="simple">CASENT0230797</ext-link> (<named-content xmlns:xlink="http://www.w3.org/1999/xlink" content-type="dwc:institutional_code" xlink:type="simple">CASC</named-content>). •4w.; Makirovana Forest; <named-content xmlns:xlink="http://www.w3.org/1999/xlink" content-type="dwc:verbatimCoordinates" xlink:type="simple"><named-content content-type="geo-json" specific-use="{&#34;type&#34;:&#34;Point&#34;,&#34;coordinates&#34;:[49.954090,-14.170660]}" id="NCID0EDLOM" xlink:type="simple">-14.17066, 49.95409</named-content></named-content>; alt. 415 m; 29 Apr 2011; B.L. Fisher et al. leg.; <ext-link xmlns:xlink="http://www.w3.org/1999/xlink" ext-link-type="uri" xlink:href="http://data.antweb.org/specimen/CASENT0231309" xlink:type="simple">CASENT0231309</ext-link>, <ext-link xmlns:xlink="http://www.w3.org/1999/xlink" ext-link-type="uri" xlink:href="http://data.antweb.org/specimen/CASENT0243330" xlink:type="simple">CASENT0243330</ext-link>, <ext-link xmlns:xlink="http://www.w3.org/1999/xlink" ext-link-type="uri" xlink:href="http://data.antweb.org/specimen/CASENT0243346" xlink:type="simple">CASENT0243346</ext-link> (<named-content xmlns:xlink="http://www.w3.org/1999/xlink" content-type="dwc:institutional_code" xlink:type="simple">CASC</named-content>). •9w.; Makirovana Forest; <named-content xmlns:xlink="http://www.w3.org/1999/xlink" content-type="dwc:verbatimCoordinates" xlink:type="simple"><named-content content-type="geo-json" specific-use="{&#34;type&#34;:&#34;Point&#34;,&#34;coordinates&#34;:[49.952160,-14.160440]}" id="NCID0E6LOM" xlink:type="simple">-14.16044, 49.95216</named-content></named-content>; alt. 550 m; 1 May 2011; B.L. Fisher et al. leg.; <ext-link xmlns:xlink="http://www.w3.org/1999/xlink" ext-link-type="uri" xlink:href="http://data.antweb.org/specimen/CASENT0212460" xlink:type="simple">CASENT0212460</ext-link>, <ext-link xmlns:xlink="http://www.w3.org/1999/xlink" ext-link-type="uri" xlink:href="http://data.antweb.org/specimen/CASENT0230823" xlink:type="simple">CASENT0230823</ext-link>, <ext-link xmlns:xlink="http://www.w3.org/1999/xlink" ext-link-type="uri" xlink:href="http://data.antweb.org/specimen/CASENT0231428" xlink:type="simple">CASENT0231428</ext-link>, <ext-link xmlns:xlink="http://www.w3.org/1999/xlink" ext-link-type="uri" xlink:href="http://data.antweb.org/specimen/CASENT0231431" xlink:type="simple">CASENT0231431</ext-link>, <ext-link xmlns:xlink="http://www.w3.org/1999/xlink" ext-link-type="uri" xlink:href="http://data.antweb.org/specimen/CASENT0243617" xlink:type="simple">CASENT0243617</ext-link>, <ext-link xmlns:xlink="http://www.w3.org/1999/xlink" ext-link-type="uri" xlink:href="http://data.antweb.org/specimen/CASENT0243658" xlink:type="simple">CASENT0243658</ext-link>, <ext-link xmlns:xlink="http://www.w3.org/1999/xlink" ext-link-type="uri" xlink:href="http://data.antweb.org/specimen/CASENT0245034" xlink:type="simple">CASENT0245034</ext-link> (<named-content xmlns:xlink="http://www.w3.org/1999/xlink" content-type="dwc:institutional_code" xlink:type="simple">CASC</named-content>). •7w., 6s.; Parc National de Marojejy, Manantenina River, 28.0 km 38°NE Andapa, 8.2 km 333°NNW Manantenina; <named-content xmlns:xlink="http://www.w3.org/1999/xlink" content-type="dwc:verbatimCoordinates" xlink:type="simple"><named-content content-type="geo-json" specific-use="{&#34;type&#34;:&#34;Point&#34;,&#34;coordinates&#34;:[49.775000,-14.436670]}" id="NCID0EPNOM" xlink:type="simple">-14.43667, 49.775</named-content></named-content>; alt. 450 m; 12 Nov 2003; B.L. Fisher et al. leg.; <ext-link xmlns:xlink="http://www.w3.org/1999/xlink" ext-link-type="uri" xlink:href="http://data.antweb.org/specimen/CASENT0045856" xlink:type="simple">CASENT0045856</ext-link>, <ext-link xmlns:xlink="http://www.w3.org/1999/xlink" ext-link-type="uri" xlink:href="http://data.antweb.org/specimen/CASENT0045977" xlink:type="simple">CASENT0045977</ext-link>, <ext-link xmlns:xlink="http://www.w3.org/1999/xlink" ext-link-type="uri" xlink:href="http://data.antweb.org/specimen/CASENT0045997" xlink:type="simple">CASENT0045997</ext-link>, <ext-link xmlns:xlink="http://www.w3.org/1999/xlink" ext-link-type="uri" xlink:href="http://data.antweb.org/specimen/CASENT0046003" xlink:type="simple">CASENT0046003</ext-link>, <ext-link xmlns:xlink="http://www.w3.org/1999/xlink" ext-link-type="uri" xlink:href="http://data.antweb.org/specimen/CASENT0046078" xlink:type="simple">CASENT0046078</ext-link>, <ext-link xmlns:xlink="http://www.w3.org/1999/xlink" ext-link-type="uri" xlink:href="http://data.antweb.org/specimen/CASENT0046082" xlink:type="simple">CASENT0046082</ext-link>, <ext-link xmlns:xlink="http://www.w3.org/1999/xlink" ext-link-type="uri" xlink:href="http://data.antweb.org/specimen/CASENT0048630" xlink:type="simple">CASENT0048630</ext-link>, <ext-link xmlns:xlink="http://www.w3.org/1999/xlink" ext-link-type="uri" xlink:href="http://data.antweb.org/specimen/CASENT0077344" xlink:type="simple">CASENT0077344</ext-link>, <ext-link xmlns:xlink="http://www.w3.org/1999/xlink" ext-link-type="uri" xlink:href="http://data.antweb.org/specimen/CASENT0077345" xlink:type="simple">CASENT0077345</ext-link> (<named-content xmlns:xlink="http://www.w3.org/1999/xlink" content-type="dwc:institutional_code" xlink:type="simple">CASC</named-content>). •6w., 1s., 1q., 1m.; Sava Region: Parc National de Marojejy, near Manantenina River; <named-content xmlns:xlink="http://www.w3.org/1999/xlink" content-type="dwc:verbatimCoordinates" xlink:type="simple"><named-content content-type="geo-json" specific-use="{&#34;type&#34;:&#34;Point&#34;,&#34;coordinates&#34;:[49.775410,-14.436770]}" id="NCID0EJPOM" xlink:type="simple">-14.43677, 49.77541</named-content></named-content>; alt. 475 m; 5 Feb 2018; B.L. Fisher et al. leg.; <ext-link xmlns:xlink="http://www.w3.org/1999/xlink" ext-link-type="uri" xlink:href="http://data.antweb.org/specimen/CASENT0808180" xlink:type="simple">CASENT0808180</ext-link>, <ext-link xmlns:xlink="http://www.w3.org/1999/xlink" ext-link-type="uri" xlink:href="http://data.antweb.org/specimen/CASENT0808236" xlink:type="simple">CASENT0808236</ext-link>, <ext-link xmlns:xlink="http://www.w3.org/1999/xlink" ext-link-type="uri" xlink:href="http://data.antweb.org/specimen/CASENT0808251" xlink:type="simple">CASENT0808251</ext-link>, <ext-link xmlns:xlink="http://www.w3.org/1999/xlink" ext-link-type="uri" xlink:href="http://data.antweb.org/specimen/CASENT0808252" xlink:type="simple">CASENT0808252</ext-link>, <ext-link xmlns:xlink="http://www.w3.org/1999/xlink" ext-link-type="uri" xlink:href="http://data.antweb.org/specimen/CASENT0825304" xlink:type="simple">CASENT0825304</ext-link>, <ext-link xmlns:xlink="http://www.w3.org/1999/xlink" ext-link-type="uri" xlink:href="http://data.antweb.org/specimen/CASENT0825339" xlink:type="simple">CASENT0825339</ext-link>, <ext-link xmlns:xlink="http://www.w3.org/1999/xlink" ext-link-type="uri" xlink:href="http://data.antweb.org/specimen/CASENT0826675" xlink:type="simple">CASENT0826675</ext-link> (<named-content xmlns:xlink="http://www.w3.org/1999/xlink" content-type="dwc:institutional_code" xlink:type="simple">CASC</named-content>).</p></tp:treatment-sec><tp:treatment-sec sec-type="diagnosis" id="SECID0EWQOM"><title>Diagnosis.</title><p>Head in full-face view rectangular, slightly longer than wide, anterior of eyes slightly convex, posterior of eyes convex; sides of the head with moderately dense, long, erect pilosity; antennal scrobes present, slightly impressed, and not delimited; scrobe surface foveolate, with distinct, thin, moderately dense, longitudinal rugae; propodeal spines moderately long (<abbrev xmlns:xlink="http://www.w3.org/1999/xlink" xlink:title="propodeal spine length" id="ABBRID0E3QOM" xlink:type="simple">PSL</abbrev>: 0.16–0.21 (0.19)); gaster finely shagreened; inner hypostomal teeth distinct, moderately high, closely spaced, triangular, with rounded apex directed outward and moderately wide base; outer hypostomal teeth smaller and narrower than inner hypostomal teeth, triangular with moderately narrow base. <bold><italic>Minor workers</italic>.</bold> Head foveolate, genae smooth; propodeal spines long (<abbrev xmlns:xlink="http://www.w3.org/1999/xlink" xlink:title="propodeal spine length" id="ABBRID0EEROM" xlink:type="simple">PSL</abbrev>: 0.11–0.19 (0.13)); promesonotum low, slightly convex, short, with posterior declivity steep; mesonotal spines present but indistinct; mesosoma foveolate, katepisternum, anepisternum, and mesonotum smooth.</p></tp:treatment-sec><tp:treatment-sec sec-type="description" id="SECID0EIROM"><title>Description.</title><p><bold>Major workers.</bold> Measurements (<italic>N</italic> = 10): <abbrev xmlns:xlink="http://www.w3.org/1999/xlink" xlink:title="maximum distance from the midpoint of the anterior clypeal margin to the midpoint of the posterior margin of the head" id="ABBRID0ESROM" xlink:type="simple">HL</abbrev>: 1.03–1.14 (1.07); <abbrev xmlns:xlink="http://www.w3.org/1999/xlink" xlink:title="head width" id="ABBRID0EWROM" xlink:type="simple">HW</abbrev>: 0.91–1.02 (0.96); <abbrev xmlns:xlink="http://www.w3.org/1999/xlink" xlink:title="scape length" id="ABBRID0E1ROM" xlink:type="simple">SL</abbrev>: 0.41–0.5 (0.44); <abbrev xmlns:xlink="http://www.w3.org/1999/xlink" xlink:title="eye length" id="ABBRID0E5ROM" xlink:type="simple">EL</abbrev>: 0.11–0.13 (0.12); <abbrev xmlns:xlink="http://www.w3.org/1999/xlink" xlink:title="mesosoma length" id="ABBRID0ECSOM" xlink:type="simple">WL</abbrev>: 0.72–0.91 (0.78); <abbrev xmlns:xlink="http://www.w3.org/1999/xlink" xlink:title="propodeal spine length" id="ABBRID0EGSOM" xlink:type="simple">PSL</abbrev>: 0.16–0.21 (0.19); <abbrev xmlns:xlink="http://www.w3.org/1999/xlink" xlink:title="metatibia length" id="ABBRID0EKSOM" xlink:type="simple">MTL</abbrev>: 0.42–0.54 (0.45); <abbrev xmlns:xlink="http://www.w3.org/1999/xlink" xlink:title="pronotum width" id="ABBRID0EOSOM" xlink:type="simple">PNW</abbrev>: 0.48–0.59 (0.53); <abbrev xmlns:xlink="http://www.w3.org/1999/xlink" xlink:title="petiole width" id="ABBRID0ESSOM" xlink:type="simple">PTW</abbrev>: 0.12–0.16 (0.14); <abbrev xmlns:xlink="http://www.w3.org/1999/xlink" xlink:title="postpetiole width" id="ABBRID0EWSOM" xlink:type="simple">PPW</abbrev>: 0.36–0.46 (0.41); <abbrev xmlns:xlink="http://www.w3.org/1999/xlink" xlink:title="cephalic index" id="ABBRID0E1SOM" xlink:type="simple">CI</abbrev>: 86.2–92.6 (89.2); <abbrev xmlns:xlink="http://www.w3.org/1999/xlink" xlink:title="scape index" id="ABBRID0E5SOM" xlink:type="simple">SI</abbrev>: 42.8–49.7 (46.1); <abbrev xmlns:xlink="http://www.w3.org/1999/xlink" xlink:title="propodeal spine index" id="ABBRID0ECTOM" xlink:type="simple">PSLI</abbrev>: 15.1–19.4 (17.3); <abbrev xmlns:xlink="http://www.w3.org/1999/xlink" xlink:title="postpetiole width index" id="ABBRID0EGTOM" xlink:type="simple">PPI</abbrev>: 31.5–36.7 (34.7); <abbrev xmlns:xlink="http://www.w3.org/1999/xlink" xlink:title="pronotum index" id="ABBRID0EKTOM" xlink:type="simple">PNI</abbrev>: 51.2–60.2 (55.7); <abbrev xmlns:xlink="http://www.w3.org/1999/xlink" xlink:title="tibia index" id="ABBRID0EOTOM" xlink:type="simple">MTI</abbrev>: 43.9–53.3 (47.2). <bold><italic>Head</italic>.</bold> In full-face view rectangular, slightly longer than wide, anterior of eyes slightly convex, posterior of eyes convex, occipital margins of lobes convex (Fig. <xref ref-type="fig" rid="F42">42B</xref>). In lateral view sub-rectangular; ventral and dorsal faces finely convex; dorsal face finely depressed posteriorly, forming shallow transverse depression between frons and occipital lobes; inner hypostomal teeth visible. In lateral view weakly impressed on vertex. Sides of the head with moderately dense, long, erect pilosity; whole head with moderately dense, short, suberect to erect pilosity. Antennal scrobes shallow and not delimited by carinulae; scrobe surface foveolate, with distinct, thin, moderately dense, longitudinal rugae. Occipital lobes shiny, with thick, sparse, irregular rugae, interspaces with fine rugulae fading posteriorly; frons with moderately dense, thick, longitudinal, and sometimes interrupted rugae, interspaces finely rugulose, most often rugulae fading on the central part of frons; genae with dense, irregular rugulae, area behind eyes with slightly fading sculpture; malar area with thick, sparse, longitudinal rugae, interspaces rugoreticulate. Centre of clypeus shiny and smooth, lateral sides with sparse and longitudinal rugae; median notch present, moderately wide, and shallow; median longitudinal carina present; lateral longitudinal carinae present. Scape, when laid back, reaching the midlength of head; pilosity suberect to erect (Fig. <xref ref-type="fig" rid="F42">42B, D</xref>). Inner hypostomal teeth distinct, moderately high, closely spaced, triangular, with rounded apex directed outward and moderately wide base; outer hypostomal teeth smaller and narrower than inner hypostomal teeth, triangular with moderately narrow base (Fig. <xref ref-type="fig" rid="F85">85H</xref>). <bold><italic>Mesosoma</italic>.</bold> In lateral view, promesonotum relatively low and arched, dorsal mesonotum finely concave, posterior mesonotum relatively steep, with tubercle-like projections; promesonotal groove absent; metanotal groove absent; propodeal spines long, triangular, with sharp apex and moderately wide base; humeral area laterally weakly produced (Fig. <xref ref-type="fig" rid="F42">42D</xref>). Surface variable; promesonotum finely rugo-foveolate, rugo-foveolae always fading on lateral sides of pronotum and promesonotal dorsum; katepisternum and mesonotum smooth; anepisternum rugulae; propodeum rugoreticulate, its dorsoventral surface with fading sculpture. Pilosity moderately sparse, long, erect (Fig. <xref ref-type="fig" rid="F42">42D, F</xref>). <bold><italic>Petiole</italic>.</bold> Shiny; peduncle relatively short, foveolate, with indistinct horizontal lobes on its basal part; node relatively high, moderately thick, with rounded apex, in rear view node indistinctly convex; pilosity moderately sparse and erect (Fig. <xref ref-type="fig" rid="F42">42D, F</xref>). <bold><italic>Postpetiole</italic>.</bold> Shiny and shagreened; in dorsal view sides with moderately long, wide, acute, and triangular projections; pilosity moderately sparse and erect (Fig. <xref ref-type="fig" rid="F42">42D, F</xref>). <bold><italic>Petiole</italic>.</bold> Shiny and finely shagreened; pilosity moderately dense, long, and erect (Fig. <xref ref-type="fig" rid="F42">42D, F</xref>). <bold><italic>Colour</italic>.</bold> Brown to dark brown; legs yellowish brown (Fig. <xref ref-type="fig" rid="F42">42D, F</xref>).</p><fig id="F42" position="float" orientation="portrait"><object-id xmlns:xlink="http://www.w3.org/1999/xlink" content-type="doi" xlink:type="simple">10.3897/zookeys.905.39592.figure42</object-id><label>Figure 42.</label><caption><p><italic><tp:taxon-name><tp:taxon-name-part taxon-name-part-type="genus" reg="Pheidole">Pheidole</tp:taxon-name-part> <tp:taxon-name-part taxon-name-part-type="species" reg="marieannae">marieannae</tp:taxon-name-part></tp:taxon-name></italic> sp. nov., full-face view (<bold>A</bold>), profile (<bold>C</bold>), and dorsal view (<bold>E</bold>) of paratype minor worker (<ext-link xmlns:xlink="http://www.w3.org/1999/xlink" ext-link-type="uri" xlink:href="http://data.antweb.org/specimen/CASENT0808178" xlink:type="simple">CASENT0808178</ext-link>) and full-face view (<bold>B</bold>), profile (<bold>D</bold>), and dorsal view (<bold>F</bold>) of holotype major worker (<ext-link xmlns:xlink="http://www.w3.org/1999/xlink" ext-link-type="uri" xlink:href="http://data.antweb.org/specimen/CASENT0923219" xlink:type="simple">CASENT0923219</ext-link>).</p></caption><graphic xmlns:xlink="http://www.w3.org/1999/xlink" xlink:href="zookeys-905-001-g042.jpg" position="float" orientation="portrait" xlink:type="simple" id="oo_373089.jpg"><uri content-type="original_file" xlink:type="simple">https://binary.pensoft.net/fig/373089</uri></graphic></fig><p><bold>Minor workers.</bold> Measurements (<italic>N</italic> = 10): <abbrev xmlns:xlink="http://www.w3.org/1999/xlink" xlink:title="maximum distance from the midpoint of the anterior clypeal margin to the midpoint of the posterior margin of the head" id="ABBRID0ECXOM" xlink:type="simple">HL</abbrev>: 0.41–0.49 (0.46); <abbrev xmlns:xlink="http://www.w3.org/1999/xlink" xlink:title="head width" id="ABBRID0EGXOM" xlink:type="simple">HW</abbrev>: 0.39–0.46 (0.42); <abbrev xmlns:xlink="http://www.w3.org/1999/xlink" xlink:title="scape length" id="ABBRID0EKXOM" xlink:type="simple">SL</abbrev>: 0.39–0.47 (0.43); <abbrev xmlns:xlink="http://www.w3.org/1999/xlink" xlink:title="eye length" id="ABBRID0EOXOM" xlink:type="simple">EL</abbrev>: 0.09–0.11 (0.1); <abbrev xmlns:xlink="http://www.w3.org/1999/xlink" xlink:title="mesosoma length" id="ABBRID0ESXOM" xlink:type="simple">WL</abbrev>: 0.47–0.58 (0.54); <abbrev xmlns:xlink="http://www.w3.org/1999/xlink" xlink:title="propodeal spine length" id="ABBRID0EWXOM" xlink:type="simple">PSL</abbrev>: 0.11–0.19 (0.13); <abbrev xmlns:xlink="http://www.w3.org/1999/xlink" xlink:title="metatibia length" id="ABBRID0E1XOM" xlink:type="simple">MTL</abbrev>: 0.28–0.37 (0.32); <abbrev xmlns:xlink="http://www.w3.org/1999/xlink" xlink:title="pronotum width" id="ABBRID0E5XOM" xlink:type="simple">PNW</abbrev>: 0.25–0.31 (0.29); <abbrev xmlns:xlink="http://www.w3.org/1999/xlink" xlink:title="petiole width" id="ABBRID0ECYOM" xlink:type="simple">PTW</abbrev>: 0.06–0.07 (0.06); <abbrev xmlns:xlink="http://www.w3.org/1999/xlink" xlink:title="postpetiole width" id="ABBRID0EGYOM" xlink:type="simple">PPW</abbrev>: 0.1–0.13 (0.11); <abbrev xmlns:xlink="http://www.w3.org/1999/xlink" xlink:title="cephalic index" id="ABBRID0EKYOM" xlink:type="simple">CI</abbrev>: 87.6–95.1 (92.2); <abbrev xmlns:xlink="http://www.w3.org/1999/xlink" xlink:title="scape index" id="ABBRID0EOYOM" xlink:type="simple">SI</abbrev>: 97.1–114.1 (101.8); <abbrev xmlns:xlink="http://www.w3.org/1999/xlink" xlink:title="propodeal spine index" id="ABBRID0ESYOM" xlink:type="simple">PSLI</abbrev>: 24.6–38.4 (28.3); <abbrev xmlns:xlink="http://www.w3.org/1999/xlink" xlink:title="postpetiole width index" id="ABBRID0EWYOM" xlink:type="simple">PPI</abbrev>: 50.0–64.2 (56.2); <abbrev xmlns:xlink="http://www.w3.org/1999/xlink" xlink:title="pronotum index" id="ABBRID0E1YOM" xlink:type="simple">PNI</abbrev>: 62.6–73.7 (67.6); <abbrev xmlns:xlink="http://www.w3.org/1999/xlink" xlink:title="tibia index" id="ABBRID0E5YOM" xlink:type="simple">MTI</abbrev>: 71.4–83.7 (76.4). <bold><italic>Head</italic>.</bold> Occipital margin straight or indistinctly concave; occipital carina indistinct (Fig. <xref ref-type="fig" rid="F42">42A</xref>). Pilosity moderately dense, short, suberect. Head foveolate; genae smooth. Clypeus with median longitudinal carina absent; two lateral longitudinal carinae absent. Scape, when laid back, reaching the posterior head margin; pilosity suberect to erect (Fig. <xref ref-type="fig" rid="F42">42A, C</xref>). <bold><italic>Mesosoma</italic>.</bold> In lateral view, promesonotum low, slightly convex, short, with posterior declivity steep; mesonotal spines present but indistinct; promesonotal groove absent; metanotal groove indistinct; propodeal spines long, triangular, with acute apex and narrow base (Fig. <xref ref-type="fig" rid="F42">42C</xref>). Sculpture foveolate; katepisternum, anepisternum, and mesonotum smooth. Pilosity sparse, moderately long, and erect (Fig. <xref ref-type="fig" rid="F42">42C, E</xref>). <bold><italic>Petiole</italic>.</bold> Peduncle moderately short and thin with ventral face slightly convex; with few short, erect setae (Fig. <xref ref-type="fig" rid="F42">42C, E</xref>). <bold><italic>Postpetiole</italic>.</bold> Short, low, and convex; with few short, erect setae (Fig. <xref ref-type="fig" rid="F42">42C, E</xref>). <bold><italic>Petiole</italic>.</bold> With sparse and erect pilosity (Fig. <xref ref-type="fig" rid="F42">42C, E</xref>). <bold><italic>Colour</italic>.</bold> Yellow (Fig. <xref ref-type="fig" rid="F42">42C, E</xref>).</p></tp:treatment-sec><tp:treatment-sec sec-type="etymology" id="SECID0E11OM"><title>Etymology.</title><p>Conversion of the name of the most similar species, <italic><tp:taxon-name><tp:taxon-name-part taxon-name-part-type="genus" reg="Pheidole">P.</tp:taxon-name-part> <tp:taxon-name-part taxon-name-part-type="species" reg="annemariae">annemariae</tp:taxon-name-part></tp:taxon-name></italic> Forel.</p></tp:treatment-sec><tp:treatment-sec sec-type="biology" id="SECID0EL2OM"><title>Biology.</title><p>The species was collected between 10–550 m in elevation, in rainforest and littoral rainforest. Nests were located in rotten logs, rotten sticks on ground, and soil.</p></tp:treatment-sec><tp:treatment-sec sec-type="comments" id="SECID0EQ2OM"><title>Comments.</title><p><italic><tp:taxon-name><tp:taxon-name-part taxon-name-part-type="genus" reg="Pheidole">Pheidole</tp:taxon-name-part> <tp:taxon-name-part taxon-name-part-type="species" reg="marieannae">marieannae</tp:taxon-name-part></tp:taxon-name></italic> sp. nov. is most similar to <italic><tp:taxon-name><tp:taxon-name-part taxon-name-part-type="genus" reg="Pheidole">P.</tp:taxon-name-part> <tp:taxon-name-part taxon-name-part-type="species" reg="annemariae">annemariae</tp:taxon-name-part></tp:taxon-name></italic>. <bold><italic>Major workers</italic>.</bold> It differs from <italic><tp:taxon-name><tp:taxon-name-part taxon-name-part-type="genus" reg="Pheidole">P.</tp:taxon-name-part> <tp:taxon-name-part taxon-name-part-type="species" reg="annemariae">annemariae</tp:taxon-name-part></tp:taxon-name></italic> in absence of smooth notch on genae, inner and outer teeth never connected by indistinct concavity, posterior mesonotum with tubercle-like projections and shorter propodeal spines. <bold><italic>Minor workers</italic>.</bold> It differs from <italic><tp:taxon-name><tp:taxon-name-part taxon-name-part-type="genus" reg="Pheidole">P.</tp:taxon-name-part> <tp:taxon-name-part taxon-name-part-type="species" reg="annemariae">annemariae</tp:taxon-name-part></tp:taxon-name></italic> in presence of indistinct mesonotal spines and katepisternum, anepisternum, and mesonotum entirely smooth.</p></tp:treatment-sec><tp:treatment-sec><!--Section generated to contain objects referenced in tp:taxon-treatment.--><fig id="F85" position="float" orientation="portrait"><object-id xmlns:xlink="http://www.w3.org/1999/xlink" content-type="doi" xlink:type="simple">10.3897/zookeys.905.39592.figure85</object-id><label>Figure 85.</label><caption><p>Hypostomal teeth. <italic><tp:taxon-name><tp:taxon-name-part taxon-name-part-type="genus" reg="Pheidole">Pheidole</tp:taxon-name-part> <tp:taxon-name-part taxon-name-part-type="species" reg="madinika">madinika</tp:taxon-name-part></tp:taxon-name></italic> sp. nov. (<bold>A</bold>). <italic><tp:taxon-name><tp:taxon-name-part taxon-name-part-type="genus" reg="Pheidole">P.</tp:taxon-name-part> <tp:taxon-name-part taxon-name-part-type="species" reg="mahaboensis">mahaboensis</tp:taxon-name-part></tp:taxon-name></italic> sp. nov. (<bold>B</bold>). <italic><tp:taxon-name><tp:taxon-name-part taxon-name-part-type="genus" reg="Pheidole">P.</tp:taxon-name-part> <tp:taxon-name-part taxon-name-part-type="species" reg="maizina">maizina</tp:taxon-name-part></tp:taxon-name></italic> sp. nov. (<bold>C</bold>). <italic><tp:taxon-name><tp:taxon-name-part taxon-name-part-type="genus" reg="Pheidole">P.</tp:taxon-name-part> <tp:taxon-name-part taxon-name-part-type="species" reg="makaensis">makaensis</tp:taxon-name-part></tp:taxon-name></italic> sp. nov. (<bold>D</bold>). <italic><tp:taxon-name><tp:taxon-name-part taxon-name-part-type="genus" reg="Pheidole">P.</tp:taxon-name-part> <tp:taxon-name-part taxon-name-part-type="species" reg="makirovana">makirovana</tp:taxon-name-part></tp:taxon-name></italic> sp. nov. (<bold>E</bold>). <italic><tp:taxon-name><tp:taxon-name-part taxon-name-part-type="genus" reg="Pheidole">P.</tp:taxon-name-part> <tp:taxon-name-part taxon-name-part-type="species" reg="manantenensis">manantenensis</tp:taxon-name-part></tp:taxon-name></italic> sp. nov. (<bold>F</bold>). <italic><tp:taxon-name><tp:taxon-name-part taxon-name-part-type="genus" reg="Pheidole">P.</tp:taxon-name-part> <tp:taxon-name-part taxon-name-part-type="species" reg="mantadia">mantadia</tp:taxon-name-part></tp:taxon-name></italic> sp. nov. (<bold>G</bold>). <italic><tp:taxon-name><tp:taxon-name-part taxon-name-part-type="genus" reg="Pheidole">P.</tp:taxon-name-part> <tp:taxon-name-part taxon-name-part-type="species" reg="marieannae">marieannae</tp:taxon-name-part></tp:taxon-name></italic> sp. nov. (<bold>H</bold>). <italic><tp:taxon-name><tp:taxon-name-part taxon-name-part-type="genus" reg="Pheidole">P.</tp:taxon-name-part> <tp:taxon-name-part taxon-name-part-type="species" reg="masoala">masoala</tp:taxon-name-part></tp:taxon-name></italic> sp. nov. (<bold>I</bold>). <italic><tp:taxon-name><tp:taxon-name-part taxon-name-part-type="genus" reg="Pheidole">P.</tp:taxon-name-part> <tp:taxon-name-part taxon-name-part-type="species" reg="mavesatra">mavesatra</tp:taxon-name-part></tp:taxon-name></italic> sp. nov. (<bold>J</bold>). <italic><tp:taxon-name><tp:taxon-name-part taxon-name-part-type="genus" reg="Pheidole">P.</tp:taxon-name-part> <tp:taxon-name-part taxon-name-part-type="species" reg="miramila">miramila</tp:taxon-name-part></tp:taxon-name></italic> sp. nov. (<bold>K</bold>). <italic><tp:taxon-name><tp:taxon-name-part taxon-name-part-type="genus" reg="Pheidole">P.</tp:taxon-name-part> <tp:taxon-name-part taxon-name-part-type="species" reg="moramanaensis">moramanaensis</tp:taxon-name-part></tp:taxon-name></italic> sp. nov. (<bold>L</bold>). <italic><tp:taxon-name><tp:taxon-name-part taxon-name-part-type="genus" reg="Pheidole">P.</tp:taxon-name-part> <tp:taxon-name-part taxon-name-part-type="species" reg="navoatrensis">navoatrensis</tp:taxon-name-part></tp:taxon-name></italic> sp. nov. (<bold>M</bold>). <italic><tp:taxon-name><tp:taxon-name-part taxon-name-part-type="genus" reg="Pheidole">P.</tp:taxon-name-part> <tp:taxon-name-part taxon-name-part-type="species" reg="nemoralis">nemoralis</tp:taxon-name-part></tp:taxon-name></italic> Forel (<bold>N</bold>). <italic><tp:taxon-name><tp:taxon-name-part taxon-name-part-type="genus" reg="Pheidole">P.</tp:taxon-name-part> <tp:taxon-name-part taxon-name-part-type="species" reg="ocypodea">ocypodea</tp:taxon-name-part></tp:taxon-name></italic> sp. nov. (<bold>O</bold>). <italic><tp:taxon-name><tp:taxon-name-part taxon-name-part-type="genus" reg="Pheidole">P.</tp:taxon-name-part> <tp:taxon-name-part taxon-name-part-type="species" reg="parviocula">parviocula</tp:taxon-name-part></tp:taxon-name></italic> sp. nov. (<bold>P</bold>). <italic><tp:taxon-name><tp:taxon-name-part taxon-name-part-type="genus" reg="Pheidole">P.</tp:taxon-name-part> <tp:taxon-name-part taxon-name-part-type="species" reg="petax">petax</tp:taxon-name-part></tp:taxon-name></italic> Forel (<bold>Q</bold>). <italic><tp:taxon-name><tp:taxon-name-part taxon-name-part-type="genus" reg="Pheidole">P.</tp:taxon-name-part> <tp:taxon-name-part taxon-name-part-type="species" reg="podargea">podargea</tp:taxon-name-part></tp:taxon-name></italic> sp. nov. (<bold>R</bold>). <italic><tp:taxon-name><tp:taxon-name-part taxon-name-part-type="genus" reg="Pheidole">P.</tp:taxon-name-part> <tp:taxon-name-part taxon-name-part-type="species" reg="praegrandis">praegrandis</tp:taxon-name-part></tp:taxon-name></italic> sp. nov. (<bold>S</bold>). <italic><tp:taxon-name><tp:taxon-name-part taxon-name-part-type="genus" reg="Pheidole">P.</tp:taxon-name-part> <tp:taxon-name-part taxon-name-part-type="species" reg="ranohirensis">ranohirensis</tp:taxon-name-part></tp:taxon-name></italic> sp. nov. (<bold>T</bold>). <italic><tp:taxon-name><tp:taxon-name-part taxon-name-part-type="genus" reg="Pheidole">P.</tp:taxon-name-part> <tp:taxon-name-part taxon-name-part-type="species" reg="rugocephala">rugocephala</tp:taxon-name-part></tp:taxon-name></italic> sp. nov. (<bold>U</bold>). <italic><tp:taxon-name><tp:taxon-name-part taxon-name-part-type="genus" reg="Pheidole">P.</tp:taxon-name-part> <tp:taxon-name-part taxon-name-part-type="species" reg="rugofitarata">rugofitarata</tp:taxon-name-part></tp:taxon-name></italic> sp. nov. (<bold>V</bold>). <italic><tp:taxon-name><tp:taxon-name-part taxon-name-part-type="genus" reg="Pheidole">P.</tp:taxon-name-part> <tp:taxon-name-part taxon-name-part-type="species" reg="scabrata">scabrata</tp:taxon-name-part></tp:taxon-name></italic> Forel (<bold>W</bold>). <italic><tp:taxon-name><tp:taxon-name-part taxon-name-part-type="genus" reg="Pheidole">P.</tp:taxon-name-part> <tp:taxon-name-part taxon-name-part-type="species" reg="typhlos">typhlos</tp:taxon-name-part></tp:taxon-name></italic> sp. nov. (<bold>X</bold>). <italic><tp:taxon-name><tp:taxon-name-part taxon-name-part-type="genus" reg="Pheidole">P.</tp:taxon-name-part> <tp:taxon-name-part taxon-name-part-type="species" reg="vatovavensis">vatovavensis</tp:taxon-name-part></tp:taxon-name></italic> sp. nov. (<bold>Y</bold>). <italic><tp:taxon-name><tp:taxon-name-part taxon-name-part-type="genus" reg="Pheidole">P.</tp:taxon-name-part> <tp:taxon-name-part taxon-name-part-type="species" reg="voasara">voasara</tp:taxon-name-part></tp:taxon-name></italic> sp. nov. (<bold>Z</bold>). <italic><tp:taxon-name><tp:taxon-name-part taxon-name-part-type="genus" reg="Pheidole">P.</tp:taxon-name-part> <tp:taxon-name-part taxon-name-part-type="species" reg="vohemarensis">vohemarensis</tp:taxon-name-part></tp:taxon-name></italic> sp. nov. (<bold>AA</bold>). <italic><tp:taxon-name><tp:taxon-name-part taxon-name-part-type="genus" reg="Pheidole">P.</tp:taxon-name-part> <tp:taxon-name-part taxon-name-part-type="species" reg="zavamanira">zavamanira</tp:taxon-name-part></tp:taxon-name></italic> sp. nov. (<bold>AB</bold>).</p></caption><graphic xmlns:xlink="http://www.w3.org/1999/xlink" xlink:href="zookeys-905-001-g085.jpg" position="float" orientation="portrait" xlink:type="simple" id="oo_373132.jpg"><uri content-type="original_file" xlink:type="simple">https://binary.pensoft.net/fig/373132</uri></graphic></fig><fig id="F87" position="float" orientation="portrait"><object-id xmlns:xlink="http://www.w3.org/1999/xlink" content-type="doi" xlink:type="simple">10.3897/zookeys.905.39592.figure87</object-id><label>Figure 87.</label><caption><p>Distribution. <italic><tp:taxon-name><tp:taxon-name-part taxon-name-part-type="genus" reg="Pheidole">Pheidole</tp:taxon-name-part> <tp:taxon-name-part taxon-name-part-type="species" reg="lamperos">lamperos</tp:taxon-name-part></tp:taxon-name></italic> sp. nov. (<bold>A</bold>). <italic><tp:taxon-name><tp:taxon-name-part taxon-name-part-type="genus" reg="Pheidole">P.</tp:taxon-name-part> <tp:taxon-name-part taxon-name-part-type="species" reg="longipilosa">longipilosa</tp:taxon-name-part></tp:taxon-name></italic> sp. nov. (<bold>B</bold>). <italic><tp:taxon-name><tp:taxon-name-part taxon-name-part-type="genus" reg="Pheidole">P.</tp:taxon-name-part> <tp:taxon-name-part taxon-name-part-type="species" reg="longispinosa">longispinosa</tp:taxon-name-part></tp:taxon-name></italic> Forel (<bold>C</bold>). <italic><tp:taxon-name><tp:taxon-name-part taxon-name-part-type="genus" reg="Pheidole">P.</tp:taxon-name-part> <tp:taxon-name-part taxon-name-part-type="species" reg="lutea">lutea</tp:taxon-name-part></tp:taxon-name></italic> sp. nov. (<bold>D</bold>). <italic><tp:taxon-name><tp:taxon-name-part taxon-name-part-type="genus" reg="Pheidole">P.</tp:taxon-name-part> <tp:taxon-name-part taxon-name-part-type="species" reg="madinika">madinika</tp:taxon-name-part></tp:taxon-name></italic> sp. nov. (<bold>E</bold>). <italic><tp:taxon-name><tp:taxon-name-part taxon-name-part-type="genus" reg="Pheidole">P.</tp:taxon-name-part> <tp:taxon-name-part taxon-name-part-type="species" reg="mahaboensis">mahaboensis</tp:taxon-name-part></tp:taxon-name></italic> sp. nov. (<bold>F</bold>). <italic><tp:taxon-name><tp:taxon-name-part taxon-name-part-type="genus" reg="Pheidole">P.</tp:taxon-name-part> <tp:taxon-name-part taxon-name-part-type="species" reg="maizina">maizina</tp:taxon-name-part></tp:taxon-name></italic> sp. nov. (<bold>G</bold>). <italic><tp:taxon-name><tp:taxon-name-part taxon-name-part-type="genus" reg="Pheidole">P.</tp:taxon-name-part> <tp:taxon-name-part taxon-name-part-type="species" reg="makaensis">makaensis</tp:taxon-name-part></tp:taxon-name></italic> sp. nov. (<bold>H</bold>). <italic><tp:taxon-name><tp:taxon-name-part taxon-name-part-type="genus" reg="Pheidole">P.</tp:taxon-name-part> <tp:taxon-name-part taxon-name-part-type="species" reg="makirovana">makirovana</tp:taxon-name-part></tp:taxon-name></italic> sp. nov. (<bold>I</bold>). <italic><tp:taxon-name><tp:taxon-name-part taxon-name-part-type="genus" reg="Pheidole">P.</tp:taxon-name-part> <tp:taxon-name-part taxon-name-part-type="species" reg="manantenensis">manantenensis</tp:taxon-name-part></tp:taxon-name></italic> sp. nov. (<bold>J</bold>). <italic><tp:taxon-name><tp:taxon-name-part taxon-name-part-type="genus" reg="Pheidole">P.</tp:taxon-name-part> <tp:taxon-name-part taxon-name-part-type="species" reg="mantadia">mantadia</tp:taxon-name-part></tp:taxon-name></italic> sp. nov. (<bold>K</bold>). <italic><tp:taxon-name><tp:taxon-name-part taxon-name-part-type="genus" reg="Pheidole">P.</tp:taxon-name-part> <tp:taxon-name-part taxon-name-part-type="species" reg="marieannae">marieannae</tp:taxon-name-part></tp:taxon-name></italic> sp. nov. (<bold>L</bold>). <italic><tp:taxon-name><tp:taxon-name-part taxon-name-part-type="genus" reg="Pheidole">P.</tp:taxon-name-part> <tp:taxon-name-part taxon-name-part-type="species" reg="masoala">masoala</tp:taxon-name-part></tp:taxon-name></italic> sp. nov. (<bold>M</bold>). <italic><tp:taxon-name><tp:taxon-name-part taxon-name-part-type="genus" reg="Pheidole">P.</tp:taxon-name-part> <tp:taxon-name-part taxon-name-part-type="species" reg="mavesatra">mavesatra</tp:taxon-name-part></tp:taxon-name></italic> sp. nov. (<bold>N</bold>). <italic><tp:taxon-name><tp:taxon-name-part taxon-name-part-type="genus" reg="Pheidole">P.</tp:taxon-name-part> <tp:taxon-name-part taxon-name-part-type="species" reg="miramila">miramila</tp:taxon-name-part></tp:taxon-name></italic> sp. nov. (<bold>O</bold>). <italic><tp:taxon-name><tp:taxon-name-part taxon-name-part-type="genus" reg="Pheidole">P.</tp:taxon-name-part> <tp:taxon-name-part taxon-name-part-type="species" reg="moramanaensis">moramanaensis</tp:taxon-name-part></tp:taxon-name></italic> sp. nov. (<bold>P</bold>). <italic><tp:taxon-name><tp:taxon-name-part taxon-name-part-type="genus" reg="Pheidole">P.</tp:taxon-name-part> <tp:taxon-name-part taxon-name-part-type="species" reg="navoatrensis">navoatrensis</tp:taxon-name-part></tp:taxon-name></italic> sp. nov. (<bold>R</bold>). <italic><tp:taxon-name><tp:taxon-name-part taxon-name-part-type="genus" reg="Pheidole">P.</tp:taxon-name-part> <tp:taxon-name-part taxon-name-part-type="species" reg="nemoralis">nemoralis</tp:taxon-name-part></tp:taxon-name></italic> Forel (<bold>S</bold>). <italic><tp:taxon-name><tp:taxon-name-part taxon-name-part-type="genus" reg="Pheidole">P.</tp:taxon-name-part> <tp:taxon-name-part taxon-name-part-type="species" reg="ocypodea">ocypodea</tp:taxon-name-part></tp:taxon-name></italic> sp. nov. (<bold>T</bold>). <italic><tp:taxon-name><tp:taxon-name-part taxon-name-part-type="genus" reg="Pheidole">P.</tp:taxon-name-part> <tp:taxon-name-part taxon-name-part-type="species" reg="parviocula">parviocula</tp:taxon-name-part></tp:taxon-name></italic> sp. nov. (<bold>U</bold>).</p></caption><graphic xmlns:xlink="http://www.w3.org/1999/xlink" xlink:href="zookeys-905-001-g087.jpg" position="float" orientation="portrait" xlink:type="simple" id="oo_373134.jpg"><uri content-type="original_file" xlink:type="simple">https://binary.pensoft.net/fig/373134</uri></graphic></fig></tp:treatment-sec></tp:taxon-treatment>
