# Supplementary material for: Pheidole Westwood, 1839 (Hymenoptera, Formicidae) of Madagascar – an introduction and a taxonomic revision of eleven species groups
Source: Zookeys. 2020 Jan 20;905:1–235. doi: 10.3897/zookeys.905.39592 (PMC7004242; doi:10.3897/zookeys.905.39592)
Supplement: XML Treatment for Pheidole fitarata [file zookeys.905.39592-treatment25.xml]

<!DOCTYPE tp:taxon-treatment
  PUBLIC "-//TaxonX//DTD Taxonomic Treatment Publishing DTD v0 20100105//EN" "tax-treatment-NSO.dtd">
<tp:taxon-treatment xmlns:tp="http://www.plazi.org/taxpub"><tp:treatment-meta><kwd-group><label>Taxon classification</label><kwd><named-content xmlns:xlink="http://www.w3.org/1999/xlink" content-type="kingdom">Animalia</named-content></kwd><kwd><named-content xmlns:xlink="http://www.w3.org/1999/xlink" content-type="order">Hymenoptera</named-content></kwd><kwd><named-content xmlns:xlink="http://www.w3.org/1999/xlink" content-type="family">Formicidae</named-content></kwd></kwd-group><mixed-citation publication-type="journal"><person-group><name><surname>Salata</surname><given-names>Sebastian</given-names></name><name><surname>Fisher</surname><given-names>Brian L.</given-names></name></person-group><article-title><italic><tp:taxon-name><tp:taxon-name-part taxon-name-part-type="genus" reg="Pheidole">Pheidole</tp:taxon-name-part></tp:taxon-name></italic> Westwood, 1839 (<tp:taxon-name><tp:taxon-name-part taxon-name-part-type="order">Hymenoptera</tp:taxon-name-part></tp:taxon-name>, <tp:taxon-name><tp:taxon-name-part taxon-name-part-type="family">Formicidae</tp:taxon-name-part></tp:taxon-name>) of Madagascar – an introduction and a taxonomic revision of eleven species groups</article-title><source>Zookeys</source><day>20</day><month>1</month><year>2020</year><volume>905</volume><fpage>1</fpage><lpage>235</lpage><pub-id pub-id-type="doi">10.3897/zookeys.905.39592</pub-id></mixed-citation></tp:treatment-meta><tp:nomenclature><tp:taxon-name>
                  <tp:taxon-name-part taxon-name-part-type="genus" reg="Pheidole">Pheidole</tp:taxon-name-part>
                  <tp:taxon-name-part taxon-name-part-type="species" reg="fitarata">fitarata</tp:taxon-name-part>
                  <object-id xmlns:xlink="http://www.w3.org/1999/xlink" content-type="zoobank" xlink:type="simple">http://zoobank.org/8CF00FF0-5B19-4EA6-803E-27F62D848627</object-id>
                </tp:taxon-name><tp:taxon-status xmlns:xlink="http://www.w3.org/1999/xlink" xlink:type="simple">sp. nov.</tp:taxon-status><xref ref-type="fig" rid="F46">Figs 46A–F</xref><xref ref-type="fig" rid="F84">, 84S</xref><xref ref-type="fig" rid="F86">, 86S</xref></tp:nomenclature><tp:treatment-sec sec-type="type material" id="SECID0EA6PM"><title>Type material.</title><p><bold><italic>Holotype</italic>.</bold> Madagascar. •1 major worker; Antsiranana; Ampasindava, Forêt d’Ambilanivy, 3.9 km 181°S Ambaliha; <named-content xmlns:xlink="http://www.w3.org/1999/xlink" content-type="dwc:verbatimCoordinates" xlink:type="simple"><named-content content-type="geo-json" specific-use="{&#34;type&#34;:&#34;Point&#34;,&#34;coordinates&#34;:[48.161670,-13.798610]}" id="NCID0EO6PM" xlink:type="simple">-13.79861, 48.16167</named-content></named-content>; alt. 600 m; 4 Mar 2001; Fisher et al. leg.; BLF03293, <ext-link xmlns:xlink="http://www.w3.org/1999/xlink" ext-link-type="uri" xlink:href="http://data.antweb.org/specimen/CASENT0420028" xlink:type="simple">CASENT0420028</ext-link> (<named-content xmlns:xlink="http://www.w3.org/1999/xlink" content-type="dwc:institutional_code" xlink:type="simple">CASC</named-content>). <bold><italic>Paratypes</italic>.</bold> Madagascar. •4w., 1s.; same data as for holotype; <ext-link xmlns:xlink="http://www.w3.org/1999/xlink" ext-link-type="uri" xlink:href="http://data.antweb.org/specimen/CASENT0420024" xlink:type="simple">CASENT0420024</ext-link>–<ext-link xmlns:xlink="http://www.w3.org/1999/xlink" ext-link-type="uri" xlink:href="http://data.antweb.org/specimen/CASENT0420027" xlink:type="simple">CASENT0420027</ext-link>, <ext-link xmlns:xlink="http://www.w3.org/1999/xlink" ext-link-type="uri" xlink:href="http://data.antweb.org/specimen/CASENT0872215" xlink:type="simple">CASENT0872215</ext-link>–<ext-link xmlns:xlink="http://www.w3.org/1999/xlink" ext-link-type="uri" xlink:href="http://data.antweb.org/specimen/CASENT0872217" xlink:type="simple">CASENT0872217</ext-link> (<named-content xmlns:xlink="http://www.w3.org/1999/xlink" content-type="dwc:institutional_code" xlink:type="simple">CASC</named-content>).</p></tp:treatment-sec><tp:treatment-sec sec-type="material" id="SECID0E2AAO"><title>Other material.</title><p>Madagascar. –<bold><italic>Antsiranana</italic></bold>: •1s.; Ambondrobe, 41.1km 175° Vohemar; <named-content xmlns:xlink="http://www.w3.org/1999/xlink" content-type="dwc:verbatimCoordinates" xlink:type="simple"><named-content content-type="geo-json" specific-use="{&#34;type&#34;:&#34;Point&#34;,&#34;coordinates&#34;:[50.101670,-13.715330]}" id="NCID0EHBAO" xlink:type="simple">-13.71533, 50.10167</named-content></named-content>; alt. 10 m; 29 Nov 2004; B.L. Fisher leg.; <ext-link xmlns:xlink="http://www.w3.org/1999/xlink" ext-link-type="uri" xlink:href="http://data.antweb.org/specimen/CASENT0056078" xlink:type="simple">CASENT0056078</ext-link> (<named-content xmlns:xlink="http://www.w3.org/1999/xlink" content-type="dwc:institutional_code" xlink:type="simple">CASC</named-content>). •1w., 4s.; Ampasindava, Forêt d’Ambilanivy, 3.9 km 181°S Ambaliha; <named-content xmlns:xlink="http://www.w3.org/1999/xlink" content-type="dwc:verbatimCoordinates" xlink:type="simple"><named-content content-type="geo-json" specific-use="{&#34;type&#34;:&#34;Point&#34;,&#34;coordinates&#34;:[48.161670,-13.798610]}" id="NCID0EZBAO" xlink:type="simple">-13.79861, 48.16167</named-content></named-content>; alt. 600 m; 4 Mar 2001; B.L. Fisher et al. leg.; <ext-link xmlns:xlink="http://www.w3.org/1999/xlink" ext-link-type="uri" xlink:href="http://data.antweb.org/specimen/CASENT0406700" xlink:type="simple">CASENT0406700</ext-link>, <ext-link xmlns:xlink="http://www.w3.org/1999/xlink" ext-link-type="uri" xlink:href="http://data.antweb.org/specimen/CASENT0420217" xlink:type="simple">CASENT0420217</ext-link>, <ext-link xmlns:xlink="http://www.w3.org/1999/xlink" ext-link-type="uri" xlink:href="http://data.antweb.org/specimen/CASENT0420226" xlink:type="simple">CASENT0420226</ext-link>, <ext-link xmlns:xlink="http://www.w3.org/1999/xlink" ext-link-type="uri" xlink:href="http://data.antweb.org/specimen/CASENT0464109" xlink:type="simple">CASENT0464109</ext-link>, <ext-link xmlns:xlink="http://www.w3.org/1999/xlink" ext-link-type="uri" xlink:href="http://data.antweb.org/specimen/CASENT0464294" xlink:type="simple">CASENT0464294</ext-link> (<named-content xmlns:xlink="http://www.w3.org/1999/xlink" content-type="dwc:institutional_code" xlink:type="simple">CASC</named-content>). •2s.; Forêt d’ Andavakoera, 21.4 km 75°ENE Ambilobe; 4.6 km 356°N Betsiaka; <named-content xmlns:xlink="http://www.w3.org/1999/xlink" content-type="dwc:verbatimCoordinates" xlink:type="simple"><named-content content-type="geo-json" specific-use="{&#34;type&#34;:&#34;Point&#34;,&#34;coordinates&#34;:[49.230000,-13.118330]}" id="NCID0E6CAO" xlink:type="simple">-13.11833, 49.23</named-content></named-content>; alt. 425 m; 15 Dec 2003; B.L. Fisher leg.; <ext-link xmlns:xlink="http://www.w3.org/1999/xlink" ext-link-type="uri" xlink:href="http://data.antweb.org/specimen/CASENT0044135" xlink:type="simple">CASENT0044135</ext-link>, <ext-link xmlns:xlink="http://www.w3.org/1999/xlink" ext-link-type="uri" xlink:href="http://data.antweb.org/specimen/CASENT0044209" xlink:type="simple">CASENT0044209</ext-link> (<named-content xmlns:xlink="http://www.w3.org/1999/xlink" content-type="dwc:institutional_code" xlink:type="simple">CASC</named-content>). •1s.; Montagne des Français, 7.2 km 142°SE Antsiranana (=Diego Suarez); <named-content xmlns:xlink="http://www.w3.org/1999/xlink" content-type="dwc:verbatimCoordinates" xlink:type="simple"><named-content content-type="geo-json" specific-use="{&#34;type&#34;:&#34;Point&#34;,&#34;coordinates&#34;:[49.338170,-12.322780]}" id="NCID0EWDAO" xlink:type="simple">-12.32278, 49.33817</named-content></named-content>; alt. 180 m; 22 Feb 2001; B.L. Fisher et al. leg.; <ext-link xmlns:xlink="http://www.w3.org/1999/xlink" ext-link-type="uri" xlink:href="http://data.antweb.org/specimen/CASENT0461044" xlink:type="simple">CASENT0461044</ext-link> (<named-content xmlns:xlink="http://www.w3.org/1999/xlink" content-type="dwc:institutional_code" xlink:type="simple">CASC</named-content>). •1s.; Nosy Be, Réserve Naturelle Intégrale de Lokobe, 6.3 km 112°ESE Hellville; <named-content xmlns:xlink="http://www.w3.org/1999/xlink" content-type="dwc:verbatimCoordinates" xlink:type="simple"><named-content content-type="geo-json" specific-use="{&#34;type&#34;:&#34;Point&#34;,&#34;coordinates&#34;:[48.331170,-13.419330]}" id="NCID0EIEAO" xlink:type="simple">-13.41933, 48.33117</named-content></named-content>; alt. 30 m; 19 Mar 2001; B.L. Fisher et al. leg.; <ext-link xmlns:xlink="http://www.w3.org/1999/xlink" ext-link-type="uri" xlink:href="http://data.antweb.org/specimen/CASENT0462968" xlink:type="simple">CASENT0462968</ext-link> (<named-content xmlns:xlink="http://www.w3.org/1999/xlink" content-type="dwc:institutional_code" xlink:type="simple">CASC</named-content>). •1s.; R.S. Manongarivo, 12.8 km 228°SW Antanambao; <named-content xmlns:xlink="http://www.w3.org/1999/xlink" content-type="dwc:verbatimCoordinates" xlink:type="simple"><named-content content-type="geo-json" specific-use="{&#34;type&#34;:&#34;Point&#34;,&#34;coordinates&#34;:[48.423330,-13.976670]}" id="NCID0E1EAO" xlink:type="simple">-13.97667, 48.42333</named-content></named-content>; alt. 780 m; 11 Oct 1998; B.L. Fisher leg.; <ext-link xmlns:xlink="http://www.w3.org/1999/xlink" ext-link-type="uri" xlink:href="http://data.antweb.org/specimen/CASENT0198865" xlink:type="simple">CASENT0198865</ext-link> (<named-content xmlns:xlink="http://www.w3.org/1999/xlink" content-type="dwc:institutional_code" xlink:type="simple">CASC</named-content>). •3s.; Réserve Spéciale d’Ambre, 3.5 km 235°SW Sakaramy; <named-content xmlns:xlink="http://www.w3.org/1999/xlink" content-type="dwc:verbatimCoordinates" xlink:type="simple"><named-content content-type="geo-json" specific-use="{&#34;type&#34;:&#34;Point&#34;,&#34;coordinates&#34;:[49.242170,-12.468890]}" id="NCID0EMFAO" xlink:type="simple">-12.46889, 49.24217</named-content></named-content>; alt. 325 m; 26 Jan 2001; B.L. Fisher et al. leg.; <ext-link xmlns:xlink="http://www.w3.org/1999/xlink" ext-link-type="uri" xlink:href="http://data.antweb.org/specimen/CASENT0406576" xlink:type="simple">CASENT0406576</ext-link>, <ext-link xmlns:xlink="http://www.w3.org/1999/xlink" ext-link-type="uri" xlink:href="http://data.antweb.org/specimen/CASENT0423829" xlink:type="simple">CASENT0423829</ext-link>, <ext-link xmlns:xlink="http://www.w3.org/1999/xlink" ext-link-type="uri" xlink:href="http://data.antweb.org/specimen/CASENT0423892" xlink:type="simple">CASENT0423892</ext-link> (<named-content xmlns:xlink="http://www.w3.org/1999/xlink" content-type="dwc:institutional_code" xlink:type="simple">CASC</named-content>). •1w., 1s.; Réserve Spéciale de l’Ankarana, 13.6 km 192°SSW Anivorano Nord; <named-content xmlns:xlink="http://www.w3.org/1999/xlink" content-type="dwc:verbatimCoordinates" xlink:type="simple"><named-content content-type="geo-json" specific-use="{&#34;type&#34;:&#34;Point&#34;,&#34;coordinates&#34;:[49.225830,-12.863610]}" id="NCID0EIGAO" xlink:type="simple">-12.86361, 49.22583</named-content></named-content>; alt. 210 m; 16 Feb 2001; B.L. Fisher et al. leg.; <ext-link xmlns:xlink="http://www.w3.org/1999/xlink" ext-link-type="uri" xlink:href="http://data.antweb.org/specimen/CASENT0420164" xlink:type="simple">CASENT0420164</ext-link>, <ext-link xmlns:xlink="http://www.w3.org/1999/xlink" ext-link-type="uri" xlink:href="http://data.antweb.org/specimen/CASENT0420181" xlink:type="simple">CASENT0420181</ext-link> (<named-content xmlns:xlink="http://www.w3.org/1999/xlink" content-type="dwc:institutional_code" xlink:type="simple">CASC</named-content>). •7s., 1q.; Réserve Spéciale de l’Ankarana, 22.9 km 224°SW Anivorano Nord; <named-content xmlns:xlink="http://www.w3.org/1999/xlink" content-type="dwc:verbatimCoordinates" xlink:type="simple"><named-content content-type="geo-json" specific-use="{&#34;type&#34;:&#34;Point&#34;,&#34;coordinates&#34;:[49.109830,-12.908890]}" id="NCID0E6GAO" xlink:type="simple">-12.90889, 49.10983</named-content></named-content>; alt. 80 m; 10 Feb 2001; B.L. Fisher et al. leg.; <ext-link xmlns:xlink="http://www.w3.org/1999/xlink" ext-link-type="uri" xlink:href="http://data.antweb.org/specimen/CASENT0420207" xlink:type="simple">CASENT0420207</ext-link>, <ext-link xmlns:xlink="http://www.w3.org/1999/xlink" ext-link-type="uri" xlink:href="http://data.antweb.org/specimen/CASENT0439168" xlink:type="simple">CASENT0439168</ext-link>, <ext-link xmlns:xlink="http://www.w3.org/1999/xlink" ext-link-type="uri" xlink:href="http://data.antweb.org/specimen/CASENT0439173" xlink:type="simple">CASENT0439173</ext-link>, <ext-link xmlns:xlink="http://www.w3.org/1999/xlink" ext-link-type="uri" xlink:href="http://data.antweb.org/specimen/CASENT0439183" xlink:type="simple">CASENT0439183</ext-link>, <ext-link xmlns:xlink="http://www.w3.org/1999/xlink" ext-link-type="uri" xlink:href="http://data.antweb.org/specimen/CASENT0439197" xlink:type="simple">CASENT0439197</ext-link>, <ext-link xmlns:xlink="http://www.w3.org/1999/xlink" ext-link-type="uri" xlink:href="http://data.antweb.org/specimen/CASENT0439313" xlink:type="simple">CASENT0439313</ext-link>, <ext-link xmlns:xlink="http://www.w3.org/1999/xlink" ext-link-type="uri" xlink:href="http://data.antweb.org/specimen/CASENT0439315" xlink:type="simple">CASENT0439315</ext-link>, <ext-link xmlns:xlink="http://www.w3.org/1999/xlink" ext-link-type="uri" xlink:href="http://data.antweb.org/specimen/CASENT0008034" xlink:type="simple">CASENT0008034</ext-link> (<named-content xmlns:xlink="http://www.w3.org/1999/xlink" content-type="dwc:institutional_code" xlink:type="simple">CASC</named-content>).</p></tp:treatment-sec><tp:treatment-sec sec-type="diagnosis" id="SECID0ERIAO"><title>Diagnosis.</title><p><bold><italic>Major workers</italic>.</bold> Head in full-face view elongated; sides of the head with moderately dense, long, erect pilosity; occipital lobes smooth to indistinctly foveolate, with thick, sparse, short, transverse, and sometimes arcuate rugae; inner hypostomal teeth distinct, high, closely spaced, triangular, with rounded apex directed inward; outer hypostomal teeth thinner than inner hypostomal teeth and approximately the same height, triangular. <bold><italic>Minor workers</italic>.</bold> Head foveolate, genae smooth; scape, when laid back, surpassing the posterior head margin by two-fifths of its length; promesonotum low, convex, short, with posterior declivity relatively convex; mesosoma foveolate, katepisternum with smooth notch; propodeal spines short, triangular.</p></tp:treatment-sec><tp:treatment-sec sec-type="description" id="SECID0EAJAO"><title>Description.</title><p><bold>Major workers.</bold> Measurements (<italic>N</italic> = 10): <abbrev xmlns:xlink="http://www.w3.org/1999/xlink" xlink:title="maximum distance from the midpoint of the anterior clypeal margin to the midpoint of the posterior margin of the head" id="ABBRID0EKJAO" xlink:type="simple">HL</abbrev>: 1.13–1.43 (1.29); <abbrev xmlns:xlink="http://www.w3.org/1999/xlink" xlink:title="head width" id="ABBRID0EOJAO" xlink:type="simple">HW</abbrev>: 0.91–1.12 (1.07); <abbrev xmlns:xlink="http://www.w3.org/1999/xlink" xlink:title="scape length" id="ABBRID0ESJAO" xlink:type="simple">SL</abbrev>: 0.43–0.53 (0.49); <abbrev xmlns:xlink="http://www.w3.org/1999/xlink" xlink:title="eye length" id="ABBRID0EWJAO" xlink:type="simple">EL</abbrev>: 0.12–0.17 (0.14); <abbrev xmlns:xlink="http://www.w3.org/1999/xlink" xlink:title="mesosoma length" id="ABBRID0E1JAO" xlink:type="simple">WL</abbrev>: 0.79–1.02 (0.92); <abbrev xmlns:xlink="http://www.w3.org/1999/xlink" xlink:title="propodeal spine length" id="ABBRID0E5JAO" xlink:type="simple">PSL</abbrev>: 0.16–0.21 (0.18); <abbrev xmlns:xlink="http://www.w3.org/1999/xlink" xlink:title="metatibia length" id="ABBRID0ECKAO" xlink:type="simple">MTL</abbrev>: 0.51–0.59 (0.55); <abbrev xmlns:xlink="http://www.w3.org/1999/xlink" xlink:title="pronotum width" id="ABBRID0EGKAO" xlink:type="simple">PNW</abbrev>: 0.45–0.64 (0.56); <abbrev xmlns:xlink="http://www.w3.org/1999/xlink" xlink:title="petiole width" id="ABBRID0EKKAO" xlink:type="simple">PTW</abbrev>: 0.11–0.19 (0.16); <abbrev xmlns:xlink="http://www.w3.org/1999/xlink" xlink:title="postpetiole width" id="ABBRID0EOKAO" xlink:type="simple">PPW</abbrev>: 0.29–0.47 (0.41); <abbrev xmlns:xlink="http://www.w3.org/1999/xlink" xlink:title="cephalic index" id="ABBRID0ESKAO" xlink:type="simple">CI</abbrev>: 77.9–88.4 (82.7); <abbrev xmlns:xlink="http://www.w3.org/1999/xlink" xlink:title="scape index" id="ABBRID0EWKAO" xlink:type="simple">SI</abbrev>: 43.5–49.0 (46.5); <abbrev xmlns:xlink="http://www.w3.org/1999/xlink" xlink:title="propodeal spine index" id="ABBRID0E1KAO" xlink:type="simple">PSLI</abbrev>: 12.7–15.3 (14.0); <abbrev xmlns:xlink="http://www.w3.org/1999/xlink" xlink:title="postpetiole width index" id="ABBRID0E5KAO" xlink:type="simple">PPI</abbrev>: 34.8–42.9 (38.2); <abbrev xmlns:xlink="http://www.w3.org/1999/xlink" xlink:title="pronotum index" id="ABBRID0ECLAO" xlink:type="simple">PNI</abbrev>: 49.1–56.7 (52.8); <abbrev xmlns:xlink="http://www.w3.org/1999/xlink" xlink:title="tibia index" id="ABBRID0EGLAO" xlink:type="simple">MTI</abbrev>: 48.4 –56.1 (52.0). <bold><italic>Head</italic>.</bold> In full-face view longitudinal, longer than wide, anterior of eyes straight, posterior of eyes slightly convex, occipital margin of lobes straight, inclining toward centre (Fig. <xref ref-type="fig" rid="F46">46B</xref>). In lateral view sub-rectangular; ventral and dorsal faces finely convex; dorsal face finely depressed posteriorly, forming indistinct transverse depression between frons and occipital lobes; inner hypostomal teeth visible. Sides of the head with moderately dense, long, erect pilosity; whole head with dense, moderately long, suberect to erect pilosity. Antennal scrobes indistinct and not delimited by carinulae; scrobe surface shiny, foveolate, with thick, longitudinal, short, and interrupted rugae. Occipital lobes shiny, smooth to indistinctly foveolate, with thick, sparse, short, transverse, and sometimes arcuate rugae; frons with moderately dense, thick, longitudinal and interrupted rugae, interspaces smooth and indistinctly foveolate on the posterior part, rugae weakening posteriorly and never connected with rugae on the occipital lobes; genae shiny and smooth; malar area with thick, longitudinal, moderately sparse rugae, interspaces smooth. Centre of clypeus shiny and smooth, lateral sides with longitudinal rugae; median notch present, wide, and shallow; median longitudinal carina absent; lateral longitudinal carinae absent. Scape, when laid back, not reaching the mid-length of head; pilosity suberect to erect (Fig. <xref ref-type="fig" rid="F46">46B, D</xref>). Inner hypostomal teeth distinct, high, closely spaced, triangular, with rounded apex directed inward; outer hypostomal teeth thinner than inner hypostomal teeth and approximately the same height, triangular (Fig. <xref ref-type="fig" rid="F84">84S</xref>). <bold><italic>Mesosoma</italic>.</bold> In lateral view, promesonotum relatively low and arched, posterior mesonotum relatively steep, with tubercle-like projections; promesonotal groove absent; metanotal groove indistinct; propodeal spines moderately long, triangular, with sharp apex and wide base; humeral area laterally weakly produced (Fig. <xref ref-type="fig" rid="F46">46D</xref>). Surface finely foveolate, dorsal surface of promesonotum with fading sculpture and sometimes with smooth notch; katepisternum with smooth notch; lower half of lateral sides of propodeum with additional longitudinal rugae. Pilosity sparse, very long, and erect (Fig. <xref ref-type="fig" rid="F46">46D, F</xref>). <bold><italic>Petiole</italic>.</bold> Shiny; peduncle moderately long, finely foveolate, with indistinct horizontal lobes on its basal part; node smooth, relatively high, triangular, with rounded apex, in rear view node slightly convex; pilosity moderately sparse and erect (Fig. <xref ref-type="fig" rid="F46">46D, F</xref>). <bold><italic>Postpetiole</italic>.</bold> Shiny and finely shagreened, dorsum with fading sculpture; in dorsal view sides with moderately short, acute, and triangular projections; pilosity long to moderately long, and erect (Fig. <xref ref-type="fig" rid="F46">46D, F</xref>). <bold><italic>Petiole</italic>.</bold> Shiny and finely shagreened; pilosity moderately dense, long, and erect (Fig. <xref ref-type="fig" rid="F46">46D, F</xref>). <bold><italic>Colour</italic>.</bold> Bright brown to brown; legs, lower frons, malar area and lower parts of lateral sides of mesosoma yellowish brown (Fig. <xref ref-type="fig" rid="F46">46D, F</xref>).</p><fig id="F46" position="float" orientation="portrait"><object-id xmlns:xlink="http://www.w3.org/1999/xlink" content-type="doi" xlink:type="simple">10.3897/zookeys.905.39592.figure46</object-id><label>Figure 46.</label><caption><p><italic><tp:taxon-name><tp:taxon-name-part taxon-name-part-type="genus" reg="Pheidole">Pheidole</tp:taxon-name-part> <tp:taxon-name-part taxon-name-part-type="species" reg="fitarata">fitarata</tp:taxon-name-part></tp:taxon-name></italic> sp. nov., full-face view (<bold>A</bold>), profile (<bold>C</bold>), and dorsal view (<bold>E</bold>) of paratype minor worker (<ext-link xmlns:xlink="http://www.w3.org/1999/xlink" ext-link-type="uri" xlink:href="http://data.antweb.org/specimen/CASENT0420025" xlink:type="simple">CASENT0420025</ext-link>) and full-face view (<bold>B</bold>), profile (<bold>D</bold>), and dorsal view (<bold>F</bold>) of holotype major worker (<ext-link xmlns:xlink="http://www.w3.org/1999/xlink" ext-link-type="uri" xlink:href="http://data.antweb.org/specimen/CASENT0420028" xlink:type="simple">CASENT0420028</ext-link>).</p></caption><graphic xmlns:xlink="http://www.w3.org/1999/xlink" xlink:href="zookeys-905-001-g046.jpg" position="float" orientation="portrait" xlink:type="simple" id="oo_373093.jpg"><uri content-type="original_file" xlink:type="simple">https://binary.pensoft.net/fig/373093</uri></graphic></fig><p><bold>Minor workers.</bold> Measurements (<italic>N</italic> = 6): <abbrev xmlns:xlink="http://www.w3.org/1999/xlink" xlink:title="maximum distance from the midpoint of the anterior clypeal margin to the midpoint of the posterior margin of the head" id="ABBRID0E1OAO" xlink:type="simple">HL</abbrev>: 0.45–0.47 (0.46); <abbrev xmlns:xlink="http://www.w3.org/1999/xlink" xlink:title="head width" id="ABBRID0E5OAO" xlink:type="simple">HW</abbrev>: 0.39–0.41 (0.4); <abbrev xmlns:xlink="http://www.w3.org/1999/xlink" xlink:title="scape length" id="ABBRID0ECPAO" xlink:type="simple">SL</abbrev>: 0.44–0.46 (0.45); <abbrev xmlns:xlink="http://www.w3.org/1999/xlink" xlink:title="eye length" id="ABBRID0EGPAO" xlink:type="simple">EL</abbrev>: 0.07–0.1 (0.08); <abbrev xmlns:xlink="http://www.w3.org/1999/xlink" xlink:title="mesosoma length" id="ABBRID0EKPAO" xlink:type="simple">WL</abbrev>: 0.52–0.56 (0.55); <abbrev xmlns:xlink="http://www.w3.org/1999/xlink" xlink:title="propodeal spine length" id="ABBRID0EOPAO" xlink:type="simple">PSL</abbrev>: 0.08–0.09 (0.08); <abbrev xmlns:xlink="http://www.w3.org/1999/xlink" xlink:title="metatibia length" id="ABBRID0ESPAO" xlink:type="simple">MTL</abbrev>: 0.33–0.36 (0.35); <abbrev xmlns:xlink="http://www.w3.org/1999/xlink" xlink:title="pronotum width" id="ABBRID0EWPAO" xlink:type="simple">PNW</abbrev>: 0.26–0.28 (0.27); <abbrev xmlns:xlink="http://www.w3.org/1999/xlink" xlink:title="petiole width" id="ABBRID0E1PAO" xlink:type="simple">PTW</abbrev>: 0.06–0.06 (0.06); <abbrev xmlns:xlink="http://www.w3.org/1999/xlink" xlink:title="postpetiole width" id="ABBRID0E5PAO" xlink:type="simple">PPW</abbrev>: 0.09–0.1 (0.1); <abbrev xmlns:xlink="http://www.w3.org/1999/xlink" xlink:title="cephalic index" id="ABBRID0ECQAO" xlink:type="simple">CI</abbrev>: 85.9–89.5 (87.7); <abbrev xmlns:xlink="http://www.w3.org/1999/xlink" xlink:title="scape index" id="ABBRID0EGQAO" xlink:type="simple">SI</abbrev>: 111.0–113.6 (111.6); <abbrev xmlns:xlink="http://www.w3.org/1999/xlink" xlink:title="propodeal spine index" id="ABBRID0EKQAO" xlink:type="simple">PSLI</abbrev>: 17.3–20.4 (18.5); <abbrev xmlns:xlink="http://www.w3.org/1999/xlink" xlink:title="postpetiole width index" id="ABBRID0EOQAO" xlink:type="simple">PPI</abbrev>: 61.0–65.2 (62.5); <abbrev xmlns:xlink="http://www.w3.org/1999/xlink" xlink:title="pronotum index" id="ABBRID0ESQAO" xlink:type="simple">PNI</abbrev>: 66.4–68.8 (67.8); <abbrev xmlns:xlink="http://www.w3.org/1999/xlink" xlink:title="tibia index" id="ABBRID0EWQAO" xlink:type="simple">MTI</abbrev>: 82.8–89.4 (86.7). <bold><italic>Head</italic>.</bold> Occipital margin straight or indistinctly concave; occipital carina absent (Fig. <xref ref-type="fig" rid="F46">46A</xref>). Pilosity moderately dense, long, suberect. Head shiny, foveolate; genae smooth. Clypeus smooth or finely foveolate; median longitudinal carina absent; two lateral longitudinal carinae absent. Scape, when laid back, surpassing the posterior head margin by two-fifths of its length; pilosity suberect to erect (Fig. <xref ref-type="fig" rid="F46">46A, C</xref>). <bold><italic>Mesosoma</italic>.</bold> In lateral view, promesonotum low, convex, short, with posterior declivity relatively convex; promesonotal groove absent; metanotal groove indistinct; propodeal spines short, triangular, with acute apex (Fig. <xref ref-type="fig" rid="F46">46C</xref>). Sculpture foveolate; katepisternum with smooth notch. Pilosity sparse, long, and erect (Fig. <xref ref-type="fig" rid="F46">46C, E</xref>). <bold><italic>Petiole</italic>.</bold> Peduncle short and thin with ventral face slightly convex; with few short, erect setae (Fig. <xref ref-type="fig" rid="F46">46C, E</xref>). <bold><italic>Postpetiole</italic>.</bold> Short, low, and convex; sometimes with few short, erect setae (Fig. <xref ref-type="fig" rid="F46">46C, E</xref>). <bold><italic>Petiole</italic>.</bold> With moderately sparse, erect pilosity (Fig. <xref ref-type="fig" rid="F46">46C, E</xref>). <bold><italic>Colour</italic>.</bold> Yellow (Fig. <xref ref-type="fig" rid="F46">46C, E</xref>).</p></tp:treatment-sec><tp:treatment-sec sec-type="etymology" id="SECID0ESSAO"><title>Etymology.</title><p>Malagasy for mirror, in reference to smooth and shiny genae of major workers.</p></tp:treatment-sec><tp:treatment-sec sec-type="biology" id="SECID0EXSAO"><title>Biology.</title><p>The species was collected between 10–780 m in elevation, in rainforest, in tropical dry forest, and in littoral rainforest. Nests were located rotten logs.</p></tp:treatment-sec><tp:treatment-sec sec-type="comments" id="SECID0E3SAO"><title>Comments.</title><p><italic><tp:taxon-name><tp:taxon-name-part taxon-name-part-type="genus" reg="Pheidole">Pheidole</tp:taxon-name-part> <tp:taxon-name-part taxon-name-part-type="species" reg="fitarata">fitarata</tp:taxon-name-part></tp:taxon-name></italic> sp. nov. is most similar to <italic><tp:taxon-name><tp:taxon-name-part taxon-name-part-type="genus" reg="Pheidole">P.</tp:taxon-name-part> <tp:taxon-name-part taxon-name-part-type="species" reg="rugofitarata">rugofitarata</tp:taxon-name-part></tp:taxon-name></italic> sp. nov. and <italic><tp:taxon-name><tp:taxon-name-part taxon-name-part-type="genus" reg="Pheidole">P.</tp:taxon-name-part> <tp:taxon-name-part taxon-name-part-type="species" reg="avaratra">avaratra</tp:taxon-name-part></tp:taxon-name></italic> sp. nov. <bold><italic>Major workers</italic>.</bold><italic><tp:taxon-name><tp:taxon-name-part taxon-name-part-type="genus" reg="Pheidole">Pheidole</tp:taxon-name-part> <tp:taxon-name-part taxon-name-part-type="species" reg="fitarata">fitarata</tp:taxon-name-part></tp:taxon-name></italic> sp. nov. differs from <italic><tp:taxon-name><tp:taxon-name-part taxon-name-part-type="genus" reg="Pheidole">P.</tp:taxon-name-part> <tp:taxon-name-part taxon-name-part-type="species" reg="rugofitarata">rugofitarata</tp:taxon-name-part></tp:taxon-name></italic> sp. nov. in less distinct and interrupted longitudinal rugae on frons and antennal scrobes, lack of connection between rugae on frons and occipital lobes, smooth genae, and never lobe-like outer hypostomal teeth; from <italic><tp:taxon-name><tp:taxon-name-part taxon-name-part-type="genus" reg="Pheidole">P.</tp:taxon-name-part> <tp:taxon-name-part taxon-name-part-type="species" reg="avaratra">avaratra</tp:taxon-name-part></tp:taxon-name></italic> sp. nov. in presence of longitudinal, thick, and interrupted rugae on frons and antennal scrobes, frons with rugae weakening posteriorly and never connected with rugae on the occipital lobes, genae smooth, and smaller and directed inward inner hypostomal teeth. <bold><italic>Minor workers</italic>.</bold><italic><tp:taxon-name><tp:taxon-name-part taxon-name-part-type="genus" reg="Pheidole">Pheidole</tp:taxon-name-part> <tp:taxon-name-part taxon-name-part-type="species" reg="fitarata">fitarata</tp:taxon-name-part></tp:taxon-name></italic> sp. nov. differs from <italic><tp:taxon-name><tp:taxon-name-part taxon-name-part-type="genus" reg="Pheidole">P.</tp:taxon-name-part> <tp:taxon-name-part taxon-name-part-type="species" reg="avaratra">avaratra</tp:taxon-name-part></tp:taxon-name></italic> sp. nov. in longer and lower promesonotum and katepisternum with smooth notch.</p></tp:treatment-sec><tp:treatment-sec><!--Section generated to contain objects referenced in tp:taxon-treatment.--><fig id="F84" position="float" orientation="portrait"><object-id xmlns:xlink="http://www.w3.org/1999/xlink" content-type="doi" xlink:type="simple">10.3897/zookeys.905.39592.figure84</object-id><label>Figure 84.</label><caption><p>Hypostomal teeth. <italic><tp:taxon-name><tp:taxon-name-part taxon-name-part-type="genus" reg="Pheidole">Pheidole</tp:taxon-name-part> <tp:taxon-name-part taxon-name-part-type="species" reg="aelloea">aelloea</tp:taxon-name-part></tp:taxon-name></italic> sp. nov. (<bold>A</bold>). <italic><tp:taxon-name><tp:taxon-name-part taxon-name-part-type="genus" reg="Pheidole">P.</tp:taxon-name-part> <tp:taxon-name-part taxon-name-part-type="species" reg="ala">ala</tp:taxon-name-part></tp:taxon-name></italic> sp. nov. (<bold>B</bold>). <italic><tp:taxon-name><tp:taxon-name-part taxon-name-part-type="genus" reg="Pheidole">P.</tp:taxon-name-part> <tp:taxon-name-part taxon-name-part-type="species" reg="andapa">andapa</tp:taxon-name-part></tp:taxon-name></italic> sp. nov. (<bold>C</bold>). <italic><tp:taxon-name><tp:taxon-name-part taxon-name-part-type="genus" reg="Pheidole">P.</tp:taxon-name-part> <tp:taxon-name-part taxon-name-part-type="species" reg="ankerana">ankerana</tp:taxon-name-part></tp:taxon-name></italic> sp. nov. (<bold>D</bold>). <italic><tp:taxon-name><tp:taxon-name-part taxon-name-part-type="genus" reg="Pheidole">P.</tp:taxon-name-part> <tp:taxon-name-part taxon-name-part-type="species" reg="annemariae">annemariae</tp:taxon-name-part></tp:taxon-name></italic> Forel (<bold>E</bold>). <italic><tp:taxon-name><tp:taxon-name-part taxon-name-part-type="genus" reg="Pheidole">P.</tp:taxon-name-part> <tp:taxon-name-part taxon-name-part-type="species" reg="avaratra">avaratra</tp:taxon-name-part></tp:taxon-name></italic> sp. nov. (<bold>F</bold>). <italic><tp:taxon-name><tp:taxon-name-part taxon-name-part-type="genus" reg="Pheidole">P.</tp:taxon-name-part> <tp:taxon-name-part taxon-name-part-type="species" reg="bemarahaensis">bemarahaensis</tp:taxon-name-part></tp:taxon-name></italic> sp. nov. (<bold>G</bold>). <italic><tp:taxon-name><tp:taxon-name-part taxon-name-part-type="genus" reg="Pheidole">P.</tp:taxon-name-part> <tp:taxon-name-part taxon-name-part-type="species" reg="bemarivoensis">bemarivoensis</tp:taxon-name-part></tp:taxon-name></italic> sp. nov. (<bold>H</bold>). <italic><tp:taxon-name><tp:taxon-name-part taxon-name-part-type="genus" reg="Pheidole">P.</tp:taxon-name-part> <tp:taxon-name-part taxon-name-part-type="species" reg="binara">binara</tp:taxon-name-part></tp:taxon-name></italic> sp. nov. (<bold>I</bold>). <italic><tp:taxon-name><tp:taxon-name-part taxon-name-part-type="genus" reg="Pheidole">P.</tp:taxon-name-part> <tp:taxon-name-part taxon-name-part-type="species" reg="boribora">boribora</tp:taxon-name-part></tp:taxon-name></italic> sp. nov. (<bold>J</bold>). <italic><tp:taxon-name><tp:taxon-name-part taxon-name-part-type="genus" reg="Pheidole">P.</tp:taxon-name-part> <tp:taxon-name-part taxon-name-part-type="species" reg="brevipilosa">brevipilosa</tp:taxon-name-part></tp:taxon-name></italic> sp. nov. (<bold>K</bold>). <italic><tp:taxon-name><tp:taxon-name-part taxon-name-part-type="genus" reg="Pheidole">P.</tp:taxon-name-part> <tp:taxon-name-part taxon-name-part-type="species" reg="curvistriata">curvistriata</tp:taxon-name-part></tp:taxon-name></italic> sp. nov. (<bold>L</bold>). <italic><tp:taxon-name><tp:taxon-name-part taxon-name-part-type="genus" reg="Pheidole">P.</tp:taxon-name-part> <tp:taxon-name-part taxon-name-part-type="species" reg="diakritos">diakritos</tp:taxon-name-part></tp:taxon-name></italic> sp. nov. (<bold>M</bold>). <italic><tp:taxon-name><tp:taxon-name-part taxon-name-part-type="genus" reg="Pheidole">P.</tp:taxon-name-part> <tp:taxon-name-part taxon-name-part-type="species" reg="ehazoara">ehazoara</tp:taxon-name-part></tp:taxon-name></italic> sp. nov. (<bold>N</bold>). <italic><tp:taxon-name><tp:taxon-name-part taxon-name-part-type="genus" reg="Pheidole">P.</tp:taxon-name-part> <tp:taxon-name-part taxon-name-part-type="species" reg="ensifera">ensifera</tp:taxon-name-part></tp:taxon-name></italic> Forel (<bold>O</bold>). <italic><tp:taxon-name><tp:taxon-name-part taxon-name-part-type="genus" reg="Pheidole">P.</tp:taxon-name-part> <tp:taxon-name-part taxon-name-part-type="species" reg="ferruginea">ferruginea</tp:taxon-name-part></tp:taxon-name></italic> sp. nov. (<bold>P</bold>). <italic><tp:taxon-name><tp:taxon-name-part taxon-name-part-type="genus" reg="Pheidole">P.</tp:taxon-name-part> <tp:taxon-name-part taxon-name-part-type="species" reg="fisaka">fisaka</tp:taxon-name-part></tp:taxon-name></italic> sp. nov. (<bold>R</bold>). <italic><tp:taxon-name><tp:taxon-name-part taxon-name-part-type="genus" reg="Pheidole">P.</tp:taxon-name-part> <tp:taxon-name-part taxon-name-part-type="species" reg="fitarata">fitarata</tp:taxon-name-part></tp:taxon-name></italic> sp. nov. (<bold>S</bold>). <italic><tp:taxon-name><tp:taxon-name-part taxon-name-part-type="genus" reg="Pheidole">P.</tp:taxon-name-part> <tp:taxon-name-part taxon-name-part-type="species" reg="glabra">glabra</tp:taxon-name-part></tp:taxon-name></italic> sp. nov. (<bold>T</bold>). <italic><tp:taxon-name><tp:taxon-name-part taxon-name-part-type="genus" reg="Pheidole">P.</tp:taxon-name-part> <tp:taxon-name-part taxon-name-part-type="species" reg="goavana">goavana</tp:taxon-name-part></tp:taxon-name></italic> sp. nov. (<bold>U</bold>). <italic><tp:taxon-name><tp:taxon-name-part taxon-name-part-type="genus" reg="Pheidole">P.</tp:taxon-name-part> <tp:taxon-name-part taxon-name-part-type="species" reg="lamperos">lamperos</tp:taxon-name-part></tp:taxon-name></italic> sp. nov. (<bold>W</bold>). <italic><tp:taxon-name><tp:taxon-name-part taxon-name-part-type="genus" reg="Pheidole">P.</tp:taxon-name-part> <tp:taxon-name-part taxon-name-part-type="species" reg="longipilosa">longipilosa</tp:taxon-name-part></tp:taxon-name></italic> sp. nov. (<bold>X</bold>). <italic><tp:taxon-name><tp:taxon-name-part taxon-name-part-type="genus" reg="Pheidole">P.</tp:taxon-name-part> <tp:taxon-name-part taxon-name-part-type="species" reg="longispinosa">longispinosa</tp:taxon-name-part></tp:taxon-name></italic> Forel (<bold>Y</bold>). <italic><tp:taxon-name><tp:taxon-name-part taxon-name-part-type="genus" reg="Pheidole">P.</tp:taxon-name-part> <tp:taxon-name-part taxon-name-part-type="species" reg="lutea">lutea</tp:taxon-name-part></tp:taxon-name></italic> sp. nov. (<bold>Z</bold>).</p></caption><graphic xmlns:xlink="http://www.w3.org/1999/xlink" xlink:href="zookeys-905-001-g084.jpg" position="float" orientation="portrait" xlink:type="simple" id="oo_373131.jpg"><uri content-type="original_file" xlink:type="simple">https://binary.pensoft.net/fig/373131</uri></graphic></fig><fig id="F86" position="float" orientation="portrait"><object-id xmlns:xlink="http://www.w3.org/1999/xlink" content-type="doi" xlink:type="simple">10.3897/zookeys.905.39592.figure86</object-id><label>Figure 86.</label><caption><p>Distribution. <italic><tp:taxon-name><tp:taxon-name-part taxon-name-part-type="genus" reg="Pheidole">Pheidole</tp:taxon-name-part> <tp:taxon-name-part taxon-name-part-type="species" reg="aelloea">aelloea</tp:taxon-name-part></tp:taxon-name></italic> sp. nov. (<bold>A</bold>). <italic><tp:taxon-name><tp:taxon-name-part taxon-name-part-type="genus" reg="Pheidole">P.</tp:taxon-name-part> <tp:taxon-name-part taxon-name-part-type="species" reg="ala">ala</tp:taxon-name-part></tp:taxon-name></italic> sp. nov. (<bold>B</bold>). <italic><tp:taxon-name><tp:taxon-name-part taxon-name-part-type="genus" reg="Pheidole">P.</tp:taxon-name-part> <tp:taxon-name-part taxon-name-part-type="species" reg="andapa">andapa</tp:taxon-name-part></tp:taxon-name></italic> sp. nov. (<bold>C</bold>). <italic><tp:taxon-name><tp:taxon-name-part taxon-name-part-type="genus" reg="Pheidole">P.</tp:taxon-name-part> <tp:taxon-name-part taxon-name-part-type="species" reg="ankerana">ankerana</tp:taxon-name-part></tp:taxon-name></italic> sp. nov. (<bold>D</bold>). <italic><tp:taxon-name><tp:taxon-name-part taxon-name-part-type="genus" reg="Pheidole">P.</tp:taxon-name-part> <tp:taxon-name-part taxon-name-part-type="species" reg="annemariae">annemariae</tp:taxon-name-part></tp:taxon-name></italic> Forel (<bold>E</bold>). <italic><tp:taxon-name><tp:taxon-name-part taxon-name-part-type="genus" reg="Pheidole">P.</tp:taxon-name-part> <tp:taxon-name-part taxon-name-part-type="species" reg="avaratra">avaratra</tp:taxon-name-part></tp:taxon-name></italic> sp. nov. (<bold>F</bold>). <italic><tp:taxon-name><tp:taxon-name-part taxon-name-part-type="genus" reg="Pheidole">P.</tp:taxon-name-part> <tp:taxon-name-part taxon-name-part-type="species" reg="bemarahaensis">bemarahaensis</tp:taxon-name-part></tp:taxon-name></italic> sp. nov. (<bold>G</bold>). <italic><tp:taxon-name><tp:taxon-name-part taxon-name-part-type="genus" reg="Pheidole">P.</tp:taxon-name-part> <tp:taxon-name-part taxon-name-part-type="species" reg="bemarivoensis">bemarivoensis</tp:taxon-name-part></tp:taxon-name></italic> sp. nov. (<bold>H</bold>). <italic><tp:taxon-name><tp:taxon-name-part taxon-name-part-type="genus" reg="Pheidole">P.</tp:taxon-name-part> <tp:taxon-name-part taxon-name-part-type="species" reg="binara">binara</tp:taxon-name-part></tp:taxon-name></italic> sp. nov. (<bold>I</bold>). <italic><tp:taxon-name><tp:taxon-name-part taxon-name-part-type="genus" reg="Pheidole">P.</tp:taxon-name-part> <tp:taxon-name-part taxon-name-part-type="species" reg="boribora">boribora</tp:taxon-name-part></tp:taxon-name></italic> sp. nov. (<bold>J</bold>). <italic><tp:taxon-name><tp:taxon-name-part taxon-name-part-type="genus" reg="Pheidole">P.</tp:taxon-name-part> <tp:taxon-name-part taxon-name-part-type="species" reg="brevipilosa">brevipilosa</tp:taxon-name-part></tp:taxon-name></italic> sp. nov. (<bold>K</bold>). <italic><tp:taxon-name><tp:taxon-name-part taxon-name-part-type="genus" reg="Pheidole">P.</tp:taxon-name-part> <tp:taxon-name-part taxon-name-part-type="species" reg="curvistriata">curvistriata</tp:taxon-name-part></tp:taxon-name></italic> sp. nov. (<bold>L</bold>). <italic><tp:taxon-name><tp:taxon-name-part taxon-name-part-type="genus" reg="Pheidole">P.</tp:taxon-name-part> <tp:taxon-name-part taxon-name-part-type="species" reg="diakritos">diakritos</tp:taxon-name-part></tp:taxon-name></italic> sp. nov. (<bold>M</bold>). <italic><tp:taxon-name><tp:taxon-name-part taxon-name-part-type="genus" reg="Pheidole">P.</tp:taxon-name-part> <tp:taxon-name-part taxon-name-part-type="species" reg="ehazoara">ehazoara</tp:taxon-name-part></tp:taxon-name></italic> sp. nov. (<bold>N</bold>). <italic><tp:taxon-name><tp:taxon-name-part taxon-name-part-type="genus" reg="Pheidole">P.</tp:taxon-name-part> <tp:taxon-name-part taxon-name-part-type="species" reg="ensifera">ensifera</tp:taxon-name-part></tp:taxon-name></italic> Forel (<bold>O</bold>). <italic><tp:taxon-name><tp:taxon-name-part taxon-name-part-type="genus" reg="Pheidole">P.</tp:taxon-name-part> <tp:taxon-name-part taxon-name-part-type="species" reg="ferruginea">ferruginea</tp:taxon-name-part></tp:taxon-name></italic> sp. nov. (<bold>P</bold>). <italic><tp:taxon-name><tp:taxon-name-part taxon-name-part-type="genus" reg="Pheidole">P.</tp:taxon-name-part> <tp:taxon-name-part taxon-name-part-type="species" reg="fisaka">fisaka</tp:taxon-name-part></tp:taxon-name></italic> sp. nov. (<bold>R</bold>). <italic><tp:taxon-name><tp:taxon-name-part taxon-name-part-type="genus" reg="Pheidole">P.</tp:taxon-name-part> <tp:taxon-name-part taxon-name-part-type="species" reg="fitarata">fitarata</tp:taxon-name-part></tp:taxon-name></italic> sp. nov. (<bold>S</bold>). <italic><tp:taxon-name><tp:taxon-name-part taxon-name-part-type="genus" reg="Pheidole">P.</tp:taxon-name-part> <tp:taxon-name-part taxon-name-part-type="species" reg="glabra">glabra</tp:taxon-name-part></tp:taxon-name></italic> sp. nov. (<bold>T</bold>). <italic><tp:taxon-name><tp:taxon-name-part taxon-name-part-type="genus" reg="Pheidole">P.</tp:taxon-name-part> <tp:taxon-name-part taxon-name-part-type="species" reg="goavana">goavana</tp:taxon-name-part></tp:taxon-name></italic> sp. nov. (<bold>U</bold>).</p></caption><graphic xmlns:xlink="http://www.w3.org/1999/xlink" xlink:href="zookeys-905-001-g086.jpg" position="float" orientation="portrait" xlink:type="simple" id="oo_373133.jpg"><uri content-type="original_file" xlink:type="simple">https://binary.pensoft.net/fig/373133</uri></graphic></fig></tp:treatment-sec></tp:taxon-treatment>
