# Supplementary material for: Pheidole Westwood, 1839 (Hymenoptera, Formicidae) of Madagascar – an introduction and a taxonomic revision of eleven species groups
Source: Zookeys. 2020 Jan 20;905:1–235. doi: 10.3897/zookeys.905.39592 (PMC7004242; doi:10.3897/zookeys.905.39592)
Supplement: XML Treatment for Pheidole rugofitarata [file zookeys.905.39592-treatment26.xml]

<!DOCTYPE tp:taxon-treatment
  PUBLIC "-//TaxonX//DTD Taxonomic Treatment Publishing DTD v0 20100105//EN" "tax-treatment-NSO.dtd">
<tp:taxon-treatment xmlns:tp="http://www.plazi.org/taxpub"><tp:treatment-meta><kwd-group><label>Taxon classification</label><kwd><named-content xmlns:xlink="http://www.w3.org/1999/xlink" content-type="kingdom">Animalia</named-content></kwd><kwd><named-content xmlns:xlink="http://www.w3.org/1999/xlink" content-type="order">Hymenoptera</named-content></kwd><kwd><named-content xmlns:xlink="http://www.w3.org/1999/xlink" content-type="family">Formicidae</named-content></kwd></kwd-group><mixed-citation publication-type="journal"><person-group><name><surname>Salata</surname><given-names>Sebastian</given-names></name><name><surname>Fisher</surname><given-names>Brian L.</given-names></name></person-group><article-title><italic><tp:taxon-name><tp:taxon-name-part taxon-name-part-type="genus" reg="Pheidole">Pheidole</tp:taxon-name-part></tp:taxon-name></italic> Westwood, 1839 (<tp:taxon-name><tp:taxon-name-part taxon-name-part-type="order">Hymenoptera</tp:taxon-name-part></tp:taxon-name>, <tp:taxon-name><tp:taxon-name-part taxon-name-part-type="family">Formicidae</tp:taxon-name-part></tp:taxon-name>) of Madagascar – an introduction and a taxonomic revision of eleven species groups</article-title><source>Zookeys</source><day>20</day><month>1</month><year>2020</year><volume>905</volume><fpage>1</fpage><lpage>235</lpage><pub-id pub-id-type="doi">10.3897/zookeys.905.39592</pub-id></mixed-citation></tp:treatment-meta><tp:nomenclature><tp:taxon-name>
                  <tp:taxon-name-part taxon-name-part-type="genus" reg="Pheidole">Pheidole</tp:taxon-name-part>
                  <tp:taxon-name-part taxon-name-part-type="species" reg="rugofitarata">rugofitarata</tp:taxon-name-part>
                  <object-id xmlns:xlink="http://www.w3.org/1999/xlink" content-type="zoobank" xlink:type="simple">http://zoobank.org/273DEBF3-9074-43F2-BE54-06465A5D17E3</object-id>
                </tp:taxon-name><tp:taxon-status xmlns:xlink="http://www.w3.org/1999/xlink" xlink:type="simple">sp. nov.</tp:taxon-status><xref ref-type="fig" rid="F47">Figs 47A–C</xref><xref ref-type="fig" rid="F85">, 85V</xref><xref ref-type="fig" rid="F88">, 88F</xref></tp:nomenclature><tp:treatment-sec sec-type="type material" id="SECID0EWXAO"><title>Type material.</title><p><bold><italic>Holotype</italic>.</bold> Madagascar. •1 major worker; Mahajanga; Parc National Tsingy de Bemaraha, 2.5 km 62°ENE Bekopaka, Ankidrodroa River; <named-content xmlns:xlink="http://www.w3.org/1999/xlink" content-type="dwc:verbatimCoordinates" xlink:type="simple"><named-content content-type="geo-json" specific-use="{&#34;type&#34;:&#34;Point&#34;,&#34;coordinates&#34;:[44.814670,-19.132220]}" id="NCID0EEYAO" xlink:type="simple">-19.13222, 44.81467</named-content></named-content>; alt. 100 m; 11 Nov 2001; Fisher et al. leg.; BLF04341, <ext-link xmlns:xlink="http://www.w3.org/1999/xlink" ext-link-type="uri" xlink:href="http://data.antweb.org/specimen/CASENT0078206" xlink:type="simple">CASENT0078206</ext-link> (<named-content xmlns:xlink="http://www.w3.org/1999/xlink" content-type="dwc:institutional_code" xlink:type="simple">CASC</named-content>). <bold><italic>Paratype</italic>.</bold> Madagascar. •1s.; same data as for holotype; <ext-link xmlns:xlink="http://www.w3.org/1999/xlink" ext-link-type="uri" xlink:href="http://data.antweb.org/specimen/CASENT0078208" xlink:type="simple">CASENT0078208</ext-link> (<named-content xmlns:xlink="http://www.w3.org/1999/xlink" content-type="dwc:institutional_code" xlink:type="simple">CASC</named-content>).</p></tp:treatment-sec><tp:treatment-sec sec-type="material" id="SECID0EBZAO"><title>Other material.</title><p>Madagascar. – <bold><italic>Mahajanga</italic></bold>: •2s.; Forêt Ambohimanga, 26.1 km 314° Mampikony; <named-content xmlns:xlink="http://www.w3.org/1999/xlink" content-type="dwc:verbatimCoordinates" xlink:type="simple"><named-content content-type="geo-json" specific-use="{&#34;type&#34;:&#34;Point&#34;,&#34;coordinates&#34;:[47.438170,-15.962670]}" id="NCID0ENZAO" xlink:type="simple">-15.96267, 47.43817</named-content></named-content>; alt. 250 m; 13 Dec 2004; Fisher et al. leg.; <ext-link xmlns:xlink="http://www.w3.org/1999/xlink" ext-link-type="uri" xlink:href="http://data.antweb.org/specimen/CASENT0054800" xlink:type="simple">CASENT0054800</ext-link>, <ext-link xmlns:xlink="http://www.w3.org/1999/xlink" ext-link-type="uri" xlink:href="http://data.antweb.org/specimen/CASENT0055004" xlink:type="simple">CASENT0055004</ext-link> (<named-content xmlns:xlink="http://www.w3.org/1999/xlink" content-type="dwc:institutional_code" xlink:type="simple">CASC</named-content>). •2s.; Forêt de Tsimembo, 11.0 km 346°NNW Soatana; <named-content xmlns:xlink="http://www.w3.org/1999/xlink" content-type="dwc:verbatimCoordinates" xlink:type="simple"><named-content content-type="geo-json" specific-use="{&#34;type&#34;:&#34;Point&#34;,&#34;coordinates&#34;:[44.443500,-18.995280]}" id="NCID0EE1AO" xlink:type="simple">-18.99528, 44.4435</named-content></named-content>; alt. 50 m; 21 Nov 2001; Fisher et al. leg.; <ext-link xmlns:xlink="http://www.w3.org/1999/xlink" ext-link-type="uri" xlink:href="http://data.antweb.org/specimen/CASENT0483554" xlink:type="simple">CASENT0483554</ext-link>, <ext-link xmlns:xlink="http://www.w3.org/1999/xlink" ext-link-type="uri" xlink:href="http://data.antweb.org/specimen/CASENT0483640" xlink:type="simple">CASENT0483640</ext-link> (<named-content xmlns:xlink="http://www.w3.org/1999/xlink" content-type="dwc:institutional_code" xlink:type="simple">CASC</named-content>). •1s.; Parc National d’Ankarafantsika, Ampijoroa Station Forestière, 5.4 km 331°NW Andranofasika; <named-content xmlns:xlink="http://www.w3.org/1999/xlink" content-type="dwc:verbatimCoordinates" xlink:type="simple"><named-content content-type="geo-json" specific-use="{&#34;type&#34;:&#34;Point&#34;,&#34;coordinates&#34;:[46.813000,-16.298890]}" id="NCID0E21AO" xlink:type="simple">-16.29889, 46.813</named-content></named-content>; alt. 70 m; 26 Mar 2001; Fisher et al. leg.; <ext-link xmlns:xlink="http://www.w3.org/1999/xlink" ext-link-type="uri" xlink:href="http://data.antweb.org/specimen/CASENT0468979" xlink:type="simple">CASENT0468979</ext-link> (<named-content xmlns:xlink="http://www.w3.org/1999/xlink" content-type="dwc:institutional_code" xlink:type="simple">CASC</named-content>). •3s.; Parc National d’Ankarafantsika, Forêt de Tsimaloto, 18.3 km 46°NE de Tsaramandroso; <named-content xmlns:xlink="http://www.w3.org/1999/xlink" content-type="dwc:verbatimCoordinates" xlink:type="simple"><named-content content-type="geo-json" specific-use="{&#34;type&#34;:&#34;Point&#34;,&#34;coordinates&#34;:[47.143610,-16.228060]}" id="NCID0EN2AO" xlink:type="simple">-16.22806, 47.14361</named-content></named-content>; alt. 135 m; 2 Apr 2001; Fisher et al. leg.; <ext-link xmlns:xlink="http://www.w3.org/1999/xlink" ext-link-type="uri" xlink:href="http://data.antweb.org/specimen/CASENT0431979" xlink:type="simple">CASENT0431979</ext-link>, <ext-link xmlns:xlink="http://www.w3.org/1999/xlink" ext-link-type="uri" xlink:href="http://data.antweb.org/specimen/CASENT0432158" xlink:type="simple">CASENT0432158</ext-link>, <ext-link xmlns:xlink="http://www.w3.org/1999/xlink" ext-link-type="uri" xlink:href="http://data.antweb.org/specimen/CASENT0432186" xlink:type="simple">CASENT0432186</ext-link> (<named-content xmlns:xlink="http://www.w3.org/1999/xlink" content-type="dwc:institutional_code" xlink:type="simple">CASC</named-content>). •1s.; Parc National de Baie de Baly, 12.4 km 337°NNW Soalala; <named-content xmlns:xlink="http://www.w3.org/1999/xlink" content-type="dwc:verbatimCoordinates" xlink:type="simple"><named-content content-type="geo-json" specific-use="{&#34;type&#34;:&#34;Point&#34;,&#34;coordinates&#34;:[45.265000,-16.010000]}" id="NCID0EJ3AO" xlink:type="simple">-16.01, 45.265</named-content></named-content>; alt. 10 m; 26 Nov 2002; Fisher et al. leg.; <ext-link xmlns:xlink="http://www.w3.org/1999/xlink" ext-link-type="uri" xlink:href="http://data.antweb.org/specimen/CASENT0025410" xlink:type="simple">CASENT0025410</ext-link> (<named-content xmlns:xlink="http://www.w3.org/1999/xlink" content-type="dwc:institutional_code" xlink:type="simple">CASC</named-content>). •5s.; Parc National de Namoroka, 16.9 km 317°NW Vilanandro; <named-content xmlns:xlink="http://www.w3.org/1999/xlink" content-type="dwc:verbatimCoordinates" xlink:type="simple"><named-content content-type="geo-json" specific-use="{&#34;type&#34;:&#34;Point&#34;,&#34;coordinates&#34;:[45.310000,-16.406670]}" id="NCID0E23AO" xlink:type="simple">-16.40667, 45.31</named-content></named-content>; alt. 100 m; 12 Nov 2002; Fisher et al. leg.; <ext-link xmlns:xlink="http://www.w3.org/1999/xlink" ext-link-type="uri" xlink:href="http://data.antweb.org/specimen/CASENT0038862" xlink:type="simple">CASENT0038862</ext-link>, <ext-link xmlns:xlink="http://www.w3.org/1999/xlink" ext-link-type="uri" xlink:href="http://data.antweb.org/specimen/CASENT0023652" xlink:type="simple">CASENT0023652</ext-link>, <ext-link xmlns:xlink="http://www.w3.org/1999/xlink" ext-link-type="uri" xlink:href="http://data.antweb.org/specimen/CASENT0023665" xlink:type="simple">CASENT0023665</ext-link>, <ext-link xmlns:xlink="http://www.w3.org/1999/xlink" ext-link-type="uri" xlink:href="http://data.antweb.org/specimen/CASENT0023667" xlink:type="simple">CASENT0023667</ext-link>, <ext-link xmlns:xlink="http://www.w3.org/1999/xlink" ext-link-type="uri" xlink:href="http://data.antweb.org/specimen/CASENT0493106" xlink:type="simple">CASENT0493106</ext-link> (<named-content xmlns:xlink="http://www.w3.org/1999/xlink" content-type="dwc:institutional_code" xlink:type="simple">CASC</named-content>). •2s.; Parc National de Namoroka, 9.8 km 300°WNW Vilanandro; <named-content xmlns:xlink="http://www.w3.org/1999/xlink" content-type="dwc:verbatimCoordinates" xlink:type="simple"><named-content content-type="geo-json" specific-use="{&#34;type&#34;:&#34;Point&#34;,&#34;coordinates&#34;:[45.350000,-16.466670]}" id="NCID0EB5AO" xlink:type="simple">-16.46667, 45.35</named-content></named-content>; alt. 140 m; 4 Nov 2002; Fisher et al. leg.; <ext-link xmlns:xlink="http://www.w3.org/1999/xlink" ext-link-type="uri" xlink:href="http://data.antweb.org/specimen/CASENT0032768" xlink:type="simple">CASENT0032768</ext-link>, <ext-link xmlns:xlink="http://www.w3.org/1999/xlink" ext-link-type="uri" xlink:href="http://data.antweb.org/specimen/CASENT0492055" xlink:type="simple">CASENT0492055</ext-link> (<named-content xmlns:xlink="http://www.w3.org/1999/xlink" content-type="dwc:institutional_code" xlink:type="simple">CASC</named-content>). •4s.; Parc National Tsingy de Bemaraha, 3.4 km 93°E Bekopaka, Tombeau Vazimba; <named-content xmlns:xlink="http://www.w3.org/1999/xlink" content-type="dwc:verbatimCoordinates" xlink:type="simple"><named-content content-type="geo-json" specific-use="{&#34;type&#34;:&#34;Point&#34;,&#34;coordinates&#34;:[44.828000,-19.141940]}" id="NCID0EY5AO" xlink:type="simple">-19.14194, 44.828</named-content></named-content>; alt. 50 m; 6 Nov 2001; Fisher et al. leg.; <ext-link xmlns:xlink="http://www.w3.org/1999/xlink" ext-link-type="uri" xlink:href="http://data.antweb.org/specimen/CASENT0078127" xlink:type="simple">CASENT0078127</ext-link>, <ext-link xmlns:xlink="http://www.w3.org/1999/xlink" ext-link-type="uri" xlink:href="http://data.antweb.org/specimen/CASENT0477444" xlink:type="simple">CASENT0477444</ext-link>, <ext-link xmlns:xlink="http://www.w3.org/1999/xlink" ext-link-type="uri" xlink:href="http://data.antweb.org/specimen/CASENT0477453" xlink:type="simple">CASENT0477453</ext-link>, <ext-link xmlns:xlink="http://www.w3.org/1999/xlink" ext-link-type="uri" xlink:href="http://data.antweb.org/specimen/CASENT0477482" xlink:type="simple">CASENT0477482</ext-link> (<named-content xmlns:xlink="http://www.w3.org/1999/xlink" content-type="dwc:institutional_code" xlink:type="simple">CASC</named-content>). •4s.; Réserve d’Ankoririka, 10.6 km 13°NE de Tsaramandroso; <named-content xmlns:xlink="http://www.w3.org/1999/xlink" content-type="dwc:verbatimCoordinates" xlink:type="simple"><named-content content-type="geo-json" specific-use="{&#34;type&#34;:&#34;Point&#34;,&#34;coordinates&#34;:[47.048610,-16.267220]}" id="NCID0EZ6AO" xlink:type="simple">-16.26722, 47.04861</named-content></named-content>; alt. 210 m; 9 Apr 2001; Fisher et al. leg.; <ext-link xmlns:xlink="http://www.w3.org/1999/xlink" ext-link-type="uri" xlink:href="http://data.antweb.org/specimen/CASENT0471030" xlink:type="simple">CASENT0471030</ext-link>, <ext-link xmlns:xlink="http://www.w3.org/1999/xlink" ext-link-type="uri" xlink:href="http://data.antweb.org/specimen/CASENT0471209" xlink:type="simple">CASENT0471209</ext-link>, <ext-link xmlns:xlink="http://www.w3.org/1999/xlink" ext-link-type="uri" xlink:href="http://data.antweb.org/specimen/CASENT0484762" xlink:type="simple">CASENT0484762</ext-link> (<named-content xmlns:xlink="http://www.w3.org/1999/xlink" content-type="dwc:institutional_code" xlink:type="simple">CASC</named-content>).</p></tp:treatment-sec><tp:treatment-sec sec-type="diagnosis" id="SECID0ESABO"><title>Diagnosis.</title><p><bold><italic>Major workers</italic>.</bold> Head in full-face view elongated; sides of the head with moderately dense, long, erect pilosity; occipital lobes indistinctly foveolate, with thick, sparse, short, transverse, and sometimes arcuate rugae; inner hypostomal teeth distinct, high, closely spaced, triangular, with rounded apex; outer hypostomal teeth wider and higher than inner hypostomal teeth, lobe-like.</p></tp:treatment-sec><tp:treatment-sec sec-type="description" id="SECID0E4ABO"><title>Description.</title><p><bold>Major workers.</bold> Measurements (<italic>N</italic> = 10): <abbrev xmlns:xlink="http://www.w3.org/1999/xlink" xlink:title="maximum distance from the midpoint of the anterior clypeal margin to the midpoint of the posterior margin of the head" id="ABBRID0EHBBO" xlink:type="simple">HL</abbrev>: 1.29–1.41 (1.36); <abbrev xmlns:xlink="http://www.w3.org/1999/xlink" xlink:title="head width" id="ABBRID0ELBBO" xlink:type="simple">HW</abbrev>: 1.05–1.17 (1.12); <abbrev xmlns:xlink="http://www.w3.org/1999/xlink" xlink:title="scape length" id="ABBRID0EPBBO" xlink:type="simple">SL</abbrev>: 0.48–0.53 (0.5); <abbrev xmlns:xlink="http://www.w3.org/1999/xlink" xlink:title="eye length" id="ABBRID0ETBBO" xlink:type="simple">EL</abbrev>: 0.14–0.17 (0.15); <abbrev xmlns:xlink="http://www.w3.org/1999/xlink" xlink:title="mesosoma length" id="ABBRID0EXBBO" xlink:type="simple">WL</abbrev>: 0.95–1.02 (0.99); <abbrev xmlns:xlink="http://www.w3.org/1999/xlink" xlink:title="propodeal spine length" id="ABBRID0E2BBO" xlink:type="simple">PSL</abbrev>: 0.17–0.21 (0.18); <abbrev xmlns:xlink="http://www.w3.org/1999/xlink" xlink:title="metatibia length" id="ABBRID0E6BBO" xlink:type="simple">MTL</abbrev>: 0.54–0.57 (0.55); <abbrev xmlns:xlink="http://www.w3.org/1999/xlink" xlink:title="pronotum width" id="ABBRID0EDCBO" xlink:type="simple">PNW</abbrev>: 0.58–0.68 (0.62); <abbrev xmlns:xlink="http://www.w3.org/1999/xlink" xlink:title="petiole width" id="ABBRID0EHCBO" xlink:type="simple">PTW</abbrev>: 0.14–0.17 (0.16); <abbrev xmlns:xlink="http://www.w3.org/1999/xlink" xlink:title="postpetiole width" id="ABBRID0ELCBO" xlink:type="simple">PPW</abbrev>: 0.38–0.47 (0.43); <abbrev xmlns:xlink="http://www.w3.org/1999/xlink" xlink:title="cephalic index" id="ABBRID0EPCBO" xlink:type="simple">CI</abbrev>: 81.2–85.8 (82.9); <abbrev xmlns:xlink="http://www.w3.org/1999/xlink" xlink:title="scape index" id="ABBRID0ETCBO" xlink:type="simple">SI</abbrev>: 41.8–49.0 (44.3); <abbrev xmlns:xlink="http://www.w3.org/1999/xlink" xlink:title="propodeal spine index" id="ABBRID0EXCBO" xlink:type="simple">PSLI</abbrev>: 12.2–15.2 (13.5); <abbrev xmlns:xlink="http://www.w3.org/1999/xlink" xlink:title="postpetiole width index" id="ABBRID0E2CBO" xlink:type="simple">PPI</abbrev>: 34.0–42.1 (37.3); <abbrev xmlns:xlink="http://www.w3.org/1999/xlink" xlink:title="pronotum index" id="ABBRID0E6CBO" xlink:type="simple">PNI</abbrev>: 53.1–59.0 (55.3); <abbrev xmlns:xlink="http://www.w3.org/1999/xlink" xlink:title="tibia index" id="ABBRID0EDDBO" xlink:type="simple">MTI</abbrev>: 46.9 –52.5 (49.1). <bold><italic>Head</italic>.</bold> In full-face view longitudinal, longer than wide, anterior of eyes straight, posterior of eyes slightly convex, occipital margin of lobes straight, inclining toward centre (Fig. <xref ref-type="fig" rid="F47">47C</xref>). In lateral view sub-oval; ventral and dorsal faces convex; dorsal face not depressed posteriorly; inner hypostomal teeth visible. Sides of the head with moderately dense, long, erect pilosity; whole head with moderately dense, long, suberect to erect pilosity. Antennal scrobes indistinct and not delimited by carinulae; scrobe surface shiny, with moderately dense, longitudinal rugae, interspaces superficially foveolate. Occipital lobes shiny, indistinctly foveolate, with thick, sparse, short, transverse and sometimes arcuate rugae; frons with moderately dense, thick, longitudinal rugae, interspaces smooth and indistinctly foveolate on the posterior part; genae shiny, with dense, thin, longitudinal rugulae and smooth notch in the centre; malar area with thick, longitudinal, moderately sparse rugae, interspaces smooth. Centre of clypeus shiny and smooth, lateral sides with longitudinal rugae; median notch present, wide and shallow; median longitudinal carina absent; lateral longitudinal carinae absent. Scape, when laid back, not reaching the midlength of head; pilosity suberect to erect (Fig. <xref ref-type="fig" rid="F47">47B, C</xref>). Inner hypostomal teeth distinct, high, closely spaced, triangular, with rounded apex; outer hypostomal teeth wider and higher than inner hypostomal teeth, lobe-like (Fig. <xref ref-type="fig" rid="F85">85V</xref>). <bold><italic>Mesosoma</italic>.</bold> In lateral view, promesonotum relatively low and arched, posterior mesonotum relatively steep, with tubercle-like projections; promesonotal groove absent; metanotal groove indistinct; propodeal spines moderately long, triangular, with sharp apex and wide base; humeral area laterally weakly produced (Fig. <xref ref-type="fig" rid="F47">47B</xref>). Surface finely foveolate with additional irregular, thin, and sparse rugoreticulation; dorsal surface of promesonotum with fading foveolae and thin, sparse, and transverse rugulae; katepisternum with reduced sculpture. Pilosity moderately dense, very long and erect (Fig. <xref ref-type="fig" rid="F47">47A, B</xref>). <bold><italic>Petiole</italic>.</bold> Shiny; peduncle moderately long, finely foveolate, with indistinct horizontal lobes on its basal part; node smooth, relatively high, triangular, with rounded apex, in rear view node slightly convex; pilosity long and erect (Fig. <xref ref-type="fig" rid="F47">47A, B</xref>). <bold><italic>Postpetiole</italic>.</bold> Shiny and finely shagreened, dorsum with fading sculpture; in dorsal view sides with moderately short, acute, and triangular projections; pilosity long and erect (Fig. <xref ref-type="fig" rid="F47">47A, B</xref>). <bold><italic>Petiole</italic>.</bold> Shiny and finely shagreened; pilosity dense, long, and erect (Fig. <xref ref-type="fig" rid="F47">47A, B</xref>). <bold><italic>Colour</italic>.</bold> Reddish brown to brown, lateral sides of mesosoma and legs yellowish brown (Fig. <xref ref-type="fig" rid="F47">47A, B</xref>).</p><fig id="F47" position="float" orientation="portrait"><object-id xmlns:xlink="http://www.w3.org/1999/xlink" content-type="doi" xlink:type="simple">10.3897/zookeys.905.39592.figure47</object-id><label>Figure 47.</label><caption><p><italic><tp:taxon-name><tp:taxon-name-part taxon-name-part-type="genus" reg="Pheidole">Pheidole</tp:taxon-name-part> <tp:taxon-name-part taxon-name-part-type="species" reg="rugofitarata">rugofitarata</tp:taxon-name-part></tp:taxon-name></italic> sp. nov., dorsal view (<bold>A</bold>), profile (<bold>B</bold>), and full-face view (<bold>C</bold>) of holotype major worker (<ext-link xmlns:xlink="http://www.w3.org/1999/xlink" ext-link-type="uri" xlink:href="http://data.antweb.org/specimen/CASENT0078206" xlink:type="simple">CASENT0078206</ext-link>).</p></caption><graphic xmlns:xlink="http://www.w3.org/1999/xlink" xlink:href="zookeys-905-001-g047.jpg" position="float" orientation="portrait" xlink:type="simple" id="oo_373094.jpg"><uri content-type="original_file" xlink:type="simple">https://binary.pensoft.net/fig/373094</uri></graphic></fig><p><bold>Minor workers.</bold> Unknown.</p></tp:treatment-sec><tp:treatment-sec sec-type="etymology" id="SECID0EKGBO"><title>Etymology.</title><p>Similar to <italic><tp:taxon-name><tp:taxon-name-part taxon-name-part-type="genus" reg="Pheidole">P.</tp:taxon-name-part> <tp:taxon-name-part taxon-name-part-type="species" reg="fitarata">fitarata</tp:taxon-name-part></tp:taxon-name></italic>, but with more distinct head sculpture in major workers.</p></tp:treatment-sec><tp:treatment-sec sec-type="biology" id="SECID0E2GBO"><title>Biology.</title><p>The species was collected between 10–250 m in elevation, in rainforest and tropical dry forest. Nests were located in rotten logs.</p></tp:treatment-sec><tp:treatment-sec sec-type="comments" id="SECID0EAHBO"><title>Comments.</title><p><bold><italic>Major workers</italic>.</bold><italic><tp:taxon-name><tp:taxon-name-part taxon-name-part-type="genus" reg="Pheidole">Pheidole</tp:taxon-name-part> <tp:taxon-name-part taxon-name-part-type="species" reg="rugofitarata">rugofitarata</tp:taxon-name-part></tp:taxon-name></italic> sp. nov. is most similar to <italic><tp:taxon-name><tp:taxon-name-part taxon-name-part-type="genus" reg="Pheidole">P.</tp:taxon-name-part> <tp:taxon-name-part taxon-name-part-type="species" reg="fitarata">fitarata</tp:taxon-name-part></tp:taxon-name></italic> sp. nov. and differs from it in presence of distinct and never-interrupted longitudinal rugae on frons and antennal scrobes, rugae on frons connected with rugae on occipital lobes, never entirely smooth genae, and lobe-like outer hypostomal teeth.</p></tp:treatment-sec><tp:treatment-sec><!--Section generated to contain objects referenced in tp:taxon-treatment.--><fig id="F85" position="float" orientation="portrait"><object-id xmlns:xlink="http://www.w3.org/1999/xlink" content-type="doi" xlink:type="simple">10.3897/zookeys.905.39592.figure85</object-id><label>Figure 85.</label><caption><p>Hypostomal teeth. <italic><tp:taxon-name><tp:taxon-name-part taxon-name-part-type="genus" reg="Pheidole">Pheidole</tp:taxon-name-part> <tp:taxon-name-part taxon-name-part-type="species" reg="madinika">madinika</tp:taxon-name-part></tp:taxon-name></italic> sp. nov. (<bold>A</bold>). <italic><tp:taxon-name><tp:taxon-name-part taxon-name-part-type="genus" reg="Pheidole">P.</tp:taxon-name-part> <tp:taxon-name-part taxon-name-part-type="species" reg="mahaboensis">mahaboensis</tp:taxon-name-part></tp:taxon-name></italic> sp. nov. (<bold>B</bold>). <italic><tp:taxon-name><tp:taxon-name-part taxon-name-part-type="genus" reg="Pheidole">P.</tp:taxon-name-part> <tp:taxon-name-part taxon-name-part-type="species" reg="maizina">maizina</tp:taxon-name-part></tp:taxon-name></italic> sp. nov. (<bold>C</bold>). <italic><tp:taxon-name><tp:taxon-name-part taxon-name-part-type="genus" reg="Pheidole">P.</tp:taxon-name-part> <tp:taxon-name-part taxon-name-part-type="species" reg="makaensis">makaensis</tp:taxon-name-part></tp:taxon-name></italic> sp. nov. (<bold>D</bold>). <italic><tp:taxon-name><tp:taxon-name-part taxon-name-part-type="genus" reg="Pheidole">P.</tp:taxon-name-part> <tp:taxon-name-part taxon-name-part-type="species" reg="makirovana">makirovana</tp:taxon-name-part></tp:taxon-name></italic> sp. nov. (<bold>E</bold>). <italic><tp:taxon-name><tp:taxon-name-part taxon-name-part-type="genus" reg="Pheidole">P.</tp:taxon-name-part> <tp:taxon-name-part taxon-name-part-type="species" reg="manantenensis">manantenensis</tp:taxon-name-part></tp:taxon-name></italic> sp. nov. (<bold>F</bold>). <italic><tp:taxon-name><tp:taxon-name-part taxon-name-part-type="genus" reg="Pheidole">P.</tp:taxon-name-part> <tp:taxon-name-part taxon-name-part-type="species" reg="mantadia">mantadia</tp:taxon-name-part></tp:taxon-name></italic> sp. nov. (<bold>G</bold>). <italic><tp:taxon-name><tp:taxon-name-part taxon-name-part-type="genus" reg="Pheidole">P.</tp:taxon-name-part> <tp:taxon-name-part taxon-name-part-type="species" reg="marieannae">marieannae</tp:taxon-name-part></tp:taxon-name></italic> sp. nov. (<bold>H</bold>). <italic><tp:taxon-name><tp:taxon-name-part taxon-name-part-type="genus" reg="Pheidole">P.</tp:taxon-name-part> <tp:taxon-name-part taxon-name-part-type="species" reg="masoala">masoala</tp:taxon-name-part></tp:taxon-name></italic> sp. nov. (<bold>I</bold>). <italic><tp:taxon-name><tp:taxon-name-part taxon-name-part-type="genus" reg="Pheidole">P.</tp:taxon-name-part> <tp:taxon-name-part taxon-name-part-type="species" reg="mavesatra">mavesatra</tp:taxon-name-part></tp:taxon-name></italic> sp. nov. (<bold>J</bold>). <italic><tp:taxon-name><tp:taxon-name-part taxon-name-part-type="genus" reg="Pheidole">P.</tp:taxon-name-part> <tp:taxon-name-part taxon-name-part-type="species" reg="miramila">miramila</tp:taxon-name-part></tp:taxon-name></italic> sp. nov. (<bold>K</bold>). <italic><tp:taxon-name><tp:taxon-name-part taxon-name-part-type="genus" reg="Pheidole">P.</tp:taxon-name-part> <tp:taxon-name-part taxon-name-part-type="species" reg="moramanaensis">moramanaensis</tp:taxon-name-part></tp:taxon-name></italic> sp. nov. (<bold>L</bold>). <italic><tp:taxon-name><tp:taxon-name-part taxon-name-part-type="genus" reg="Pheidole">P.</tp:taxon-name-part> <tp:taxon-name-part taxon-name-part-type="species" reg="navoatrensis">navoatrensis</tp:taxon-name-part></tp:taxon-name></italic> sp. nov. (<bold>M</bold>). <italic><tp:taxon-name><tp:taxon-name-part taxon-name-part-type="genus" reg="Pheidole">P.</tp:taxon-name-part> <tp:taxon-name-part taxon-name-part-type="species" reg="nemoralis">nemoralis</tp:taxon-name-part></tp:taxon-name></italic> Forel (<bold>N</bold>). <italic><tp:taxon-name><tp:taxon-name-part taxon-name-part-type="genus" reg="Pheidole">P.</tp:taxon-name-part> <tp:taxon-name-part taxon-name-part-type="species" reg="ocypodea">ocypodea</tp:taxon-name-part></tp:taxon-name></italic> sp. nov. (<bold>O</bold>). <italic><tp:taxon-name><tp:taxon-name-part taxon-name-part-type="genus" reg="Pheidole">P.</tp:taxon-name-part> <tp:taxon-name-part taxon-name-part-type="species" reg="parviocula">parviocula</tp:taxon-name-part></tp:taxon-name></italic> sp. nov. (<bold>P</bold>). <italic><tp:taxon-name><tp:taxon-name-part taxon-name-part-type="genus" reg="Pheidole">P.</tp:taxon-name-part> <tp:taxon-name-part taxon-name-part-type="species" reg="petax">petax</tp:taxon-name-part></tp:taxon-name></italic> Forel (<bold>Q</bold>). <italic><tp:taxon-name><tp:taxon-name-part taxon-name-part-type="genus" reg="Pheidole">P.</tp:taxon-name-part> <tp:taxon-name-part taxon-name-part-type="species" reg="podargea">podargea</tp:taxon-name-part></tp:taxon-name></italic> sp. nov. (<bold>R</bold>). <italic><tp:taxon-name><tp:taxon-name-part taxon-name-part-type="genus" reg="Pheidole">P.</tp:taxon-name-part> <tp:taxon-name-part taxon-name-part-type="species" reg="praegrandis">praegrandis</tp:taxon-name-part></tp:taxon-name></italic> sp. nov. (<bold>S</bold>). <italic><tp:taxon-name><tp:taxon-name-part taxon-name-part-type="genus" reg="Pheidole">P.</tp:taxon-name-part> <tp:taxon-name-part taxon-name-part-type="species" reg="ranohirensis">ranohirensis</tp:taxon-name-part></tp:taxon-name></italic> sp. nov. (<bold>T</bold>). <italic><tp:taxon-name><tp:taxon-name-part taxon-name-part-type="genus" reg="Pheidole">P.</tp:taxon-name-part> <tp:taxon-name-part taxon-name-part-type="species" reg="rugocephala">rugocephala</tp:taxon-name-part></tp:taxon-name></italic> sp. nov. (<bold>U</bold>). <italic><tp:taxon-name><tp:taxon-name-part taxon-name-part-type="genus" reg="Pheidole">P.</tp:taxon-name-part> <tp:taxon-name-part taxon-name-part-type="species" reg="rugofitarata">rugofitarata</tp:taxon-name-part></tp:taxon-name></italic> sp. nov. (<bold>V</bold>). <italic><tp:taxon-name><tp:taxon-name-part taxon-name-part-type="genus" reg="Pheidole">P.</tp:taxon-name-part> <tp:taxon-name-part taxon-name-part-type="species" reg="scabrata">scabrata</tp:taxon-name-part></tp:taxon-name></italic> Forel (<bold>W</bold>). <italic><tp:taxon-name><tp:taxon-name-part taxon-name-part-type="genus" reg="Pheidole">P.</tp:taxon-name-part> <tp:taxon-name-part taxon-name-part-type="species" reg="typhlos">typhlos</tp:taxon-name-part></tp:taxon-name></italic> sp. nov. (<bold>X</bold>). <italic><tp:taxon-name><tp:taxon-name-part taxon-name-part-type="genus" reg="Pheidole">P.</tp:taxon-name-part> <tp:taxon-name-part taxon-name-part-type="species" reg="vatovavensis">vatovavensis</tp:taxon-name-part></tp:taxon-name></italic> sp. nov. (<bold>Y</bold>). <italic><tp:taxon-name><tp:taxon-name-part taxon-name-part-type="genus" reg="Pheidole">P.</tp:taxon-name-part> <tp:taxon-name-part taxon-name-part-type="species" reg="voasara">voasara</tp:taxon-name-part></tp:taxon-name></italic> sp. nov. (<bold>Z</bold>). <italic><tp:taxon-name><tp:taxon-name-part taxon-name-part-type="genus" reg="Pheidole">P.</tp:taxon-name-part> <tp:taxon-name-part taxon-name-part-type="species" reg="vohemarensis">vohemarensis</tp:taxon-name-part></tp:taxon-name></italic> sp. nov. (<bold>AA</bold>). <italic><tp:taxon-name><tp:taxon-name-part taxon-name-part-type="genus" reg="Pheidole">P.</tp:taxon-name-part> <tp:taxon-name-part taxon-name-part-type="species" reg="zavamanira">zavamanira</tp:taxon-name-part></tp:taxon-name></italic> sp. nov. (<bold>AB</bold>).</p></caption><graphic xmlns:xlink="http://www.w3.org/1999/xlink" xlink:href="zookeys-905-001-g085.jpg" position="float" orientation="portrait" xlink:type="simple" id="oo_373132.jpg"><uri content-type="original_file" xlink:type="simple">https://binary.pensoft.net/fig/373132</uri></graphic></fig><fig id="F88" position="float" orientation="portrait"><object-id xmlns:xlink="http://www.w3.org/1999/xlink" content-type="doi" xlink:type="simple">10.3897/zookeys.905.39592.figure88</object-id><label>Figure 88.</label><caption><p>Distribution. <italic><tp:taxon-name><tp:taxon-name-part taxon-name-part-type="genus" reg="Pheidole">Pheidole</tp:taxon-name-part> <tp:taxon-name-part taxon-name-part-type="species" reg="petax">petax</tp:taxon-name-part></tp:taxon-name></italic> Forel (<bold>A</bold>). <italic><tp:taxon-name><tp:taxon-name-part taxon-name-part-type="genus" reg="Pheidole">P.</tp:taxon-name-part> <tp:taxon-name-part taxon-name-part-type="species" reg="podargea">podargea</tp:taxon-name-part></tp:taxon-name></italic> sp. nov. (<bold>B</bold>). <italic><tp:taxon-name><tp:taxon-name-part taxon-name-part-type="genus" reg="Pheidole">P.</tp:taxon-name-part> <tp:taxon-name-part taxon-name-part-type="species" reg="praegrandis">praegrandis</tp:taxon-name-part></tp:taxon-name></italic> sp. nov. (<bold>C</bold>). <italic><tp:taxon-name><tp:taxon-name-part taxon-name-part-type="genus" reg="Pheidole">P.</tp:taxon-name-part> <tp:taxon-name-part taxon-name-part-type="species" reg="ranohirensis">ranohirensis</tp:taxon-name-part></tp:taxon-name></italic> sp. nov. (<bold>D</bold>). <italic><tp:taxon-name><tp:taxon-name-part taxon-name-part-type="genus" reg="Pheidole">P.</tp:taxon-name-part> <tp:taxon-name-part taxon-name-part-type="species" reg="rugocephala">rugocephala</tp:taxon-name-part></tp:taxon-name></italic> sp. nov. (<bold>E</bold>). <italic><tp:taxon-name><tp:taxon-name-part taxon-name-part-type="genus" reg="Pheidole">P.</tp:taxon-name-part> <tp:taxon-name-part taxon-name-part-type="species" reg="rugofitarata">rugofitarata</tp:taxon-name-part></tp:taxon-name></italic> sp. nov. (<bold>F</bold>). <italic><tp:taxon-name><tp:taxon-name-part taxon-name-part-type="genus" reg="Pheidole">P.</tp:taxon-name-part> <tp:taxon-name-part taxon-name-part-type="species" reg="scabrata">scabrata</tp:taxon-name-part></tp:taxon-name></italic> Forel (<bold>G</bold>). <italic><tp:taxon-name><tp:taxon-name-part taxon-name-part-type="genus" reg="Pheidole">P.</tp:taxon-name-part> <tp:taxon-name-part taxon-name-part-type="species" reg="typhlos">typhlos</tp:taxon-name-part></tp:taxon-name></italic> sp. nov. (<bold>H</bold>). <italic><tp:taxon-name><tp:taxon-name-part taxon-name-part-type="genus" reg="Pheidole">P.</tp:taxon-name-part> <tp:taxon-name-part taxon-name-part-type="species" reg="vatovavensis">vatovavensis</tp:taxon-name-part></tp:taxon-name></italic> sp. nov. (<bold>I</bold>). <italic><tp:taxon-name><tp:taxon-name-part taxon-name-part-type="genus" reg="Pheidole">P.</tp:taxon-name-part> <tp:taxon-name-part taxon-name-part-type="species" reg="voasara">voasara</tp:taxon-name-part></tp:taxon-name></italic> sp. nov. (<bold>J</bold>). <italic><tp:taxon-name><tp:taxon-name-part taxon-name-part-type="genus" reg="Pheidole">P.</tp:taxon-name-part> <tp:taxon-name-part taxon-name-part-type="species" reg="vohemarensis">vohemarensis</tp:taxon-name-part></tp:taxon-name></italic> sp. nov. (<bold>K</bold>). <italic><tp:taxon-name><tp:taxon-name-part taxon-name-part-type="genus" reg="Pheidole">P.</tp:taxon-name-part> <tp:taxon-name-part taxon-name-part-type="species" reg="zavamanira">zavamanira</tp:taxon-name-part></tp:taxon-name></italic> sp. nov. (<bold>L</bold>).</p></caption><graphic xmlns:xlink="http://www.w3.org/1999/xlink" xlink:href="zookeys-905-001-g088.jpg" position="float" orientation="portrait" xlink:type="simple" id="oo_373135.jpg"><uri content-type="original_file" xlink:type="simple">https://binary.pensoft.net/fig/373135</uri></graphic></fig></tp:treatment-sec></tp:taxon-treatment>
