# Supplementary material for: Pheidole Westwood, 1839 (Hymenoptera, Formicidae) of Madagascar – an introduction and a taxonomic revision of eleven species groups
Source: Zookeys. 2020 Jan 20;905:1–235. doi: 10.3897/zookeys.905.39592 (PMC7004242; doi:10.3897/zookeys.905.39592)
Supplement: XML Treatment for Pheidole curvistriata [file zookeys.905.39592-treatment29.xml]

<!DOCTYPE tp:taxon-treatment
  PUBLIC "-//TaxonX//DTD Taxonomic Treatment Publishing DTD v0 20100105//EN" "tax-treatment-NSO.dtd">
<tp:taxon-treatment xmlns:tp="http://www.plazi.org/taxpub"><tp:treatment-meta><kwd-group><label>Taxon classification</label><kwd><named-content xmlns:xlink="http://www.w3.org/1999/xlink" content-type="kingdom">Animalia</named-content></kwd><kwd><named-content xmlns:xlink="http://www.w3.org/1999/xlink" content-type="order">Hymenoptera</named-content></kwd><kwd><named-content xmlns:xlink="http://www.w3.org/1999/xlink" content-type="family">Formicidae</named-content></kwd></kwd-group><mixed-citation publication-type="journal"><person-group><name><surname>Salata</surname><given-names>Sebastian</given-names></name><name><surname>Fisher</surname><given-names>Brian L.</given-names></name></person-group><article-title><italic><tp:taxon-name><tp:taxon-name-part taxon-name-part-type="genus" reg="Pheidole">Pheidole</tp:taxon-name-part></tp:taxon-name></italic> Westwood, 1839 (<tp:taxon-name><tp:taxon-name-part taxon-name-part-type="order">Hymenoptera</tp:taxon-name-part></tp:taxon-name>, <tp:taxon-name><tp:taxon-name-part taxon-name-part-type="family">Formicidae</tp:taxon-name-part></tp:taxon-name>) of Madagascar – an introduction and a taxonomic revision of eleven species groups</article-title><source>Zookeys</source><day>20</day><month>1</month><year>2020</year><volume>905</volume><fpage>1</fpage><lpage>235</lpage><pub-id pub-id-type="doi">10.3897/zookeys.905.39592</pub-id></mixed-citation></tp:treatment-meta><tp:nomenclature><tp:taxon-name>
                  <tp:taxon-name-part taxon-name-part-type="genus" reg="Pheidole">Pheidole</tp:taxon-name-part>
                  <tp:taxon-name-part taxon-name-part-type="species" reg="curvistriata">curvistriata</tp:taxon-name-part>
                  <object-id xmlns:xlink="http://www.w3.org/1999/xlink" content-type="zoobank" xlink:type="simple">http://zoobank.org/49EB4EAC-54F3-4B53-A530-604181FFD4C2</object-id>
                </tp:taxon-name><tp:taxon-status xmlns:xlink="http://www.w3.org/1999/xlink" xlink:type="simple">sp. nov.</tp:taxon-status><xref ref-type="fig" rid="F52">Figs 52A–F</xref><xref ref-type="fig" rid="F84">, 84L</xref><xref ref-type="fig" rid="F86">, 86L</xref></tp:nomenclature><tp:treatment-sec sec-type="type material" id="SECID0EF4CO"><title>Type material.</title><p><bold><italic>Holotype</italic>.</bold> Madagascar. •1 major worker; Fianarantsoa; Parc National de Ranomafana, Sahamalaotra River, 6.6 km 310°NW Ranomafana; <named-content xmlns:xlink="http://www.w3.org/1999/xlink" content-type="dwc:verbatimCoordinates" xlink:type="simple"><named-content content-type="geo-json" specific-use="{&#34;type&#34;:&#34;Point&#34;,&#34;coordinates&#34;:[47.396670,-21.236670]}" id="NCID0ET4CO" xlink:type="simple">-21.23667, 47.39667</named-content></named-content>; alt. 1150 m; 31 Mar 2003; B.L. Fisher et al. leg.; BLF08623, <ext-link xmlns:xlink="http://www.w3.org/1999/xlink" ext-link-type="uri" xlink:href="http://data.antweb.org/specimen/CASENT0492904" xlink:type="simple">CASENT0492904</ext-link>, top specimen (<named-content xmlns:xlink="http://www.w3.org/1999/xlink" content-type="dwc:institutional_code" xlink:type="simple">CASC</named-content>). <bold><italic>Paratypes</italic>.</bold> Madagascar. •9 w., 8s.; same data as for holotype; <ext-link xmlns:xlink="http://www.w3.org/1999/xlink" ext-link-type="uri" xlink:href="http://data.antweb.org/specimen/CASENT0492900" xlink:type="simple">CASENT0492900</ext-link>–<ext-link xmlns:xlink="http://www.w3.org/1999/xlink" ext-link-type="uri" xlink:href="http://data.antweb.org/specimen/CASENT0492903" xlink:type="simple">CASENT0492903</ext-link>, <ext-link xmlns:xlink="http://www.w3.org/1999/xlink" ext-link-type="uri" xlink:href="http://data.antweb.org/specimen/CASENT0872240" xlink:type="simple">CASENT0872240</ext-link>, <ext-link xmlns:xlink="http://www.w3.org/1999/xlink" ext-link-type="uri" xlink:href="http://data.antweb.org/specimen/CASENT0492905" xlink:type="simple">CASENT0492905</ext-link>, <ext-link xmlns:xlink="http://www.w3.org/1999/xlink" ext-link-type="uri" xlink:href="http://data.antweb.org/specimen/CASENT0872174" xlink:type="simple">CASENT0872174</ext-link>–<ext-link xmlns:xlink="http://www.w3.org/1999/xlink" ext-link-type="uri" xlink:href="http://data.antweb.org/specimen/CASENT0872184" xlink:type="simple">CASENT0872184</ext-link> (<named-content xmlns:xlink="http://www.w3.org/1999/xlink" content-type="dwc:institutional_code" xlink:type="simple">CASC</named-content>).</p></tp:treatment-sec><tp:treatment-sec sec-type="material" id="SECID0EJ6CO"><title>Other material.</title><p>Madagascar. –<bold><italic>Antsiranana</italic></bold>: •2w., 2s., 1m.; Sava Region: Parc National de Marojejy, Manantenina River, 28.0 km 24.8°NE Andapa; <named-content xmlns:xlink="http://www.w3.org/1999/xlink" content-type="dwc:verbatimCoordinates" xlink:type="simple"><named-content content-type="geo-json" specific-use="{&#34;type&#34;:&#34;Point&#34;,&#34;coordinates&#34;:[49.760740,-14.434610]}" id="NCID0EV6CO" xlink:type="simple">-14.43461, 49.76074</named-content></named-content>; alt. 780 m; 13 Feb 2018; B.L. Fisher et al. leg.; <ext-link xmlns:xlink="http://www.w3.org/1999/xlink" ext-link-type="uri" xlink:href="http://data.antweb.org/specimen/CASENT0807397" xlink:type="simple">CASENT0807397</ext-link>–<ext-link xmlns:xlink="http://www.w3.org/1999/xlink" ext-link-type="uri" xlink:href="http://data.antweb.org/specimen/CASENT0807399" xlink:type="simple">CASENT0807399</ext-link> (<named-content xmlns:xlink="http://www.w3.org/1999/xlink" content-type="dwc:institutional_code" xlink:type="simple">CASC</named-content>). –<bold><italic>Fianarantsoa</italic></bold>: •8w., 6s.; 2 km W Andrambovato, along river Tatamaly; <named-content xmlns:xlink="http://www.w3.org/1999/xlink" content-type="dwc:verbatimCoordinates" xlink:type="simple"><named-content content-type="geo-json" specific-use="{&#34;type&#34;:&#34;Point&#34;,&#34;coordinates&#34;:[47.410000,-21.511670]}" id="NCID0EPADO" xlink:type="simple">-21.51167, 47.41</named-content></named-content>; alt. 1075 m; 3 Jun 2005; B.L. Fisher et al. leg.; <ext-link xmlns:xlink="http://www.w3.org/1999/xlink" ext-link-type="uri" xlink:href="http://data.antweb.org/specimen/CASENT0060845" xlink:type="simple">CASENT0060845</ext-link>, <ext-link xmlns:xlink="http://www.w3.org/1999/xlink" ext-link-type="uri" xlink:href="http://data.antweb.org/specimen/CASENT0060847" xlink:type="simple">CASENT0060847</ext-link>, <ext-link xmlns:xlink="http://www.w3.org/1999/xlink" ext-link-type="uri" xlink:href="http://data.antweb.org/specimen/CASENT0060859" xlink:type="simple">CASENT0060859</ext-link>, <ext-link xmlns:xlink="http://www.w3.org/1999/xlink" ext-link-type="uri" xlink:href="http://data.antweb.org/specimen/CASENT0060861" xlink:type="simple">CASENT0060861</ext-link>, <ext-link xmlns:xlink="http://www.w3.org/1999/xlink" ext-link-type="uri" xlink:href="http://data.antweb.org/specimen/CASENT0060936" xlink:type="simple">CASENT0060936</ext-link>, <ext-link xmlns:xlink="http://www.w3.org/1999/xlink" ext-link-type="uri" xlink:href="http://data.antweb.org/specimen/CASENT0060937" xlink:type="simple">CASENT0060937</ext-link>, <ext-link xmlns:xlink="http://www.w3.org/1999/xlink" ext-link-type="uri" xlink:href="http://data.antweb.org/specimen/CASENT0060940" xlink:type="simple">CASENT0060940</ext-link>, <ext-link xmlns:xlink="http://www.w3.org/1999/xlink" ext-link-type="uri" xlink:href="http://data.antweb.org/specimen/CASENT0060941" xlink:type="simple">CASENT0060941</ext-link> (<named-content xmlns:xlink="http://www.w3.org/1999/xlink" content-type="dwc:institutional_code" xlink:type="simple">CASC</named-content>). •2w., 2s.; Ambinanindranomena Non-Protected Area, 39.45 km SE Ambalavao; <named-content xmlns:xlink="http://www.w3.org/1999/xlink" content-type="dwc:verbatimCoordinates" xlink:type="simple"><named-content content-type="geo-json" specific-use="{&#34;type&#34;:&#34;Point&#34;,&#34;coordinates&#34;:[47.294270,-21.953860]}" id="NCID0EECDO" xlink:type="simple">-21.95386, 47.29427</named-content></named-content>; alt. 1069 m; 1 Feb 2012; Andrianjaka &amp; Ravelomanana leg.; <ext-link xmlns:xlink="http://www.w3.org/1999/xlink" ext-link-type="uri" xlink:href="http://data.antweb.org/specimen/CASENT0293938" xlink:type="simple">CASENT0293938</ext-link>, <ext-link xmlns:xlink="http://www.w3.org/1999/xlink" ext-link-type="uri" xlink:href="http://data.antweb.org/specimen/CASENT0293939" xlink:type="simple">CASENT0293939</ext-link> (<named-content xmlns:xlink="http://www.w3.org/1999/xlink" content-type="dwc:institutional_code" xlink:type="simple">CASC</named-content>). •1w.; Parc National de Ranomafana, Sahamalaotra River, 6.6 km 310°NW Ranomafana; <named-content xmlns:xlink="http://www.w3.org/1999/xlink" content-type="dwc:verbatimCoordinates" xlink:type="simple"><named-content content-type="geo-json" specific-use="{&#34;type&#34;:&#34;Point&#34;,&#34;coordinates&#34;:[47.396670,-21.236670]}" id="NCID0E2CDO" xlink:type="simple">-21.23667, 47.39667</named-content></named-content>; alt. 1150 m; 31 Mar 2003; B.L. Fisher et al. leg.; <ext-link xmlns:xlink="http://www.w3.org/1999/xlink" ext-link-type="uri" xlink:href="http://data.antweb.org/specimen/CASENT0492823" xlink:type="simple">CASENT0492823</ext-link> (<named-content xmlns:xlink="http://www.w3.org/1999/xlink" content-type="dwc:institutional_code" xlink:type="simple">CASC</named-content>). •12w., 10s.; Parc National de Ranomafana, Vatoharanana River, 4.1 km 231°SW Ranomafana; <named-content xmlns:xlink="http://www.w3.org/1999/xlink" content-type="dwc:verbatimCoordinates" xlink:type="simple"><named-content content-type="geo-json" specific-use="{&#34;type&#34;:&#34;Point&#34;,&#34;coordinates&#34;:[47.433330,-21.290000]}" id="NCID0ENDDO" xlink:type="simple">-21.29, 47.43333</named-content></named-content>; alt. 1100 m; 27 Mar 2003; B.L. Fisher et al. leg.; <ext-link xmlns:xlink="http://www.w3.org/1999/xlink" ext-link-type="uri" xlink:href="http://data.antweb.org/specimen/CASENT0040349" xlink:type="simple">CASENT0040349</ext-link>, <ext-link xmlns:xlink="http://www.w3.org/1999/xlink" ext-link-type="uri" xlink:href="http://data.antweb.org/specimen/CASENT0497398" xlink:type="simple">CASENT0497398</ext-link>, <ext-link xmlns:xlink="http://www.w3.org/1999/xlink" ext-link-type="uri" xlink:href="http://data.antweb.org/specimen/CASENT0497453" xlink:type="simple">CASENT0497453</ext-link>, <ext-link xmlns:xlink="http://www.w3.org/1999/xlink" ext-link-type="uri" xlink:href="http://data.antweb.org/specimen/CASENT0497454" xlink:type="simple">CASENT0497454</ext-link>, <ext-link xmlns:xlink="http://www.w3.org/1999/xlink" ext-link-type="uri" xlink:href="http://data.antweb.org/specimen/CASENT0497614" xlink:type="simple">CASENT0497614</ext-link>, <ext-link xmlns:xlink="http://www.w3.org/1999/xlink" ext-link-type="uri" xlink:href="http://data.antweb.org/specimen/CASENT0497616" xlink:type="simple">CASENT0497616</ext-link>, <ext-link xmlns:xlink="http://www.w3.org/1999/xlink" ext-link-type="uri" xlink:href="http://data.antweb.org/specimen/CASENT0497627" xlink:type="simple">CASENT0497627</ext-link>, <ext-link xmlns:xlink="http://www.w3.org/1999/xlink" ext-link-type="uri" xlink:href="http://data.antweb.org/specimen/CASENT0497629" xlink:type="simple">CASENT0497629</ext-link> (<named-content xmlns:xlink="http://www.w3.org/1999/xlink" content-type="dwc:institutional_code" xlink:type="simple">CASC</named-content>). –<bold><italic>Toamasina</italic></bold>: •3w., 1m.; Ankerana; <named-content xmlns:xlink="http://www.w3.org/1999/xlink" content-type="dwc:verbatimCoordinates" xlink:type="simple"><named-content content-type="geo-json" specific-use="{&#34;type&#34;:&#34;Point&#34;,&#34;coordinates&#34;:[48.821070,-18.408290]}" id="NCID0EFFDO" xlink:type="simple">-18.40829, 48.82107</named-content></named-content>; alt. 750 m; 23 Jan 2012; B.L. Fisher et al. leg.; <ext-link xmlns:xlink="http://www.w3.org/1999/xlink" ext-link-type="uri" xlink:href="http://data.antweb.org/specimen/CASENT0274813" xlink:type="simple">CASENT0274813</ext-link>, <ext-link xmlns:xlink="http://www.w3.org/1999/xlink" ext-link-type="uri" xlink:href="http://data.antweb.org/specimen/CASENT0274814" xlink:type="simple">CASENT0274814</ext-link> (<named-content xmlns:xlink="http://www.w3.org/1999/xlink" content-type="dwc:institutional_code" xlink:type="simple">CASC</named-content>). •2w., 2s.; Corridor Forestier Analamay-Mantadia, Ambatoharanana; <named-content xmlns:xlink="http://www.w3.org/1999/xlink" content-type="dwc:verbatimCoordinates" xlink:type="simple"><named-content content-type="geo-json" specific-use="{&#34;type&#34;:&#34;Point&#34;,&#34;coordinates&#34;:[48.405060,-18.803880]}" id="NCID0E3FDO" xlink:type="simple">-18.80388, 48.40506</named-content></named-content>; alt. 1013 m; 12 Dec 2012; B.L. Fisher et al. leg.; <ext-link xmlns:xlink="http://www.w3.org/1999/xlink" ext-link-type="uri" xlink:href="http://data.antweb.org/specimen/CASENT0300845" xlink:type="simple">CASENT0300845</ext-link>, <ext-link xmlns:xlink="http://www.w3.org/1999/xlink" ext-link-type="uri" xlink:href="http://data.antweb.org/specimen/CASENT0301767" xlink:type="simple">CASENT0301767</ext-link> (<named-content xmlns:xlink="http://www.w3.org/1999/xlink" content-type="dwc:institutional_code" xlink:type="simple">CASC</named-content>). •4w., 3s., 1q.; Corridor Forestier Analamay-Mantadia, Tsaravoniana; <named-content xmlns:xlink="http://www.w3.org/1999/xlink" content-type="dwc:verbatimCoordinates" xlink:type="simple"><named-content content-type="geo-json" specific-use="{&#34;type&#34;:&#34;Point&#34;,&#34;coordinates&#34;:[48.421340,-18.761240]}" id="NCID0ETGDO" xlink:type="simple">-18.76124, 48.42134</named-content></named-content>; alt. 939 m; 3 Dec 2012; B.L. Fisher et al. leg.; <ext-link xmlns:xlink="http://www.w3.org/1999/xlink" ext-link-type="uri" xlink:href="http://data.antweb.org/specimen/CASENT0297031" xlink:type="simple">CASENT0297031</ext-link>, <ext-link xmlns:xlink="http://www.w3.org/1999/xlink" ext-link-type="uri" xlink:href="http://data.antweb.org/specimen/CASENT0297032" xlink:type="simple">CASENT0297032</ext-link>, <ext-link xmlns:xlink="http://www.w3.org/1999/xlink" ext-link-type="uri" xlink:href="http://data.antweb.org/specimen/CASENT0297063" xlink:type="simple">CASENT0297063</ext-link>, <ext-link xmlns:xlink="http://www.w3.org/1999/xlink" ext-link-type="uri" xlink:href="http://data.antweb.org/specimen/CASENT0297075" xlink:type="simple">CASENT0297075</ext-link> (<named-content xmlns:xlink="http://www.w3.org/1999/xlink" content-type="dwc:institutional_code" xlink:type="simple">CASC</named-content>). •2s.; F.C. Andriantantely; <named-content xmlns:xlink="http://www.w3.org/1999/xlink" content-type="dwc:verbatimCoordinates" xlink:type="simple"><named-content content-type="geo-json" specific-use="{&#34;type&#34;:&#34;Point&#34;,&#34;coordinates&#34;:[48.813330,-18.695000]}" id="NCID0EUHDO" xlink:type="simple">-18.695, 48.81333</named-content></named-content>; alt. 530 m; 4 Dec 1998; Ratsirarson leg.; <ext-link xmlns:xlink="http://www.w3.org/1999/xlink" ext-link-type="uri" xlink:href="http://data.antweb.org/specimen/CASENT0198897" xlink:type="simple">CASENT0198897</ext-link> (<named-content xmlns:xlink="http://www.w3.org/1999/xlink" content-type="dwc:institutional_code" xlink:type="simple">CASC</named-content>). –<bold><italic>Toliara</italic></bold>: •1s.; Parc National d’Andohahela, Col du Sedro, 3.8 km 113°ESE Mahamavo, 37.6 km 341°NNW Tolagnaro; <named-content xmlns:xlink="http://www.w3.org/1999/xlink" content-type="dwc:verbatimCoordinates" xlink:type="simple"><named-content content-type="geo-json" specific-use="{&#34;type&#34;:&#34;Point&#34;,&#34;coordinates&#34;:[46.751670,-24.763890]}" id="NCID0EJIDO" xlink:type="simple">-24.76389, 46.75167</named-content></named-content>; alt. 900 m; 21 Jan 2002; B.L. Fisher et al. leg.; <ext-link xmlns:xlink="http://www.w3.org/1999/xlink" ext-link-type="uri" xlink:href="http://data.antweb.org/specimen/CASENT0479331" xlink:type="simple">CASENT0479331</ext-link> (<named-content xmlns:xlink="http://www.w3.org/1999/xlink" content-type="dwc:institutional_code" xlink:type="simple">CASC</named-content>).</p></tp:treatment-sec><tp:treatment-sec sec-type="diagnosis" id="SECID0EYIDO"><title>Diagnosis.</title><p><bold><italic>Major workers</italic>.</bold> Head in full face view rectangular, slightly widening posteriorly; sides of the head with dense, relatively long, erect pilosity; frons with fine, irregularly rugoreticulate, interspaces finely foveolate; inner hypostomal teeth distinct, moderately high, thick and triangular, with rounded apex; outer hypostomal teeth thinner but higher, with rounded tips, and wide base; inner and outer teeth closely spaced and connected by indistinct concavity; propodeal spines moderately long, narrow, with base slightly wider than top; first gastral tergite finely shagreened. <bold><italic>Minor workers</italic>.</bold> Whole head foveolate, thick, sparse and longitudinal rugae overlie foveolate sculpture on frons and malar area; sparse, irregular to arcuate, thick rugae overlie foveolate sculpture on vertex; promesonotum low, short, flat or slightly convex, with steep posterior declivity; mesosoma foveolate, with sparse, thick, and irregular rugae overlying foveolae, katepisternum smooth.</p></tp:treatment-sec><tp:treatment-sec sec-type="description" id="SECID0EHJDO"><title>Description.</title><p><bold>Major workers.</bold> Measurements (<italic>N</italic> = 10): <abbrev xmlns:xlink="http://www.w3.org/1999/xlink" xlink:title="maximum distance from the midpoint of the anterior clypeal margin to the midpoint of the posterior margin of the head" id="ABBRID0ERJDO" xlink:type="simple">HL</abbrev>: 1.62–1.73 (1.67); <abbrev xmlns:xlink="http://www.w3.org/1999/xlink" xlink:title="head width" id="ABBRID0EVJDO" xlink:type="simple">HW</abbrev>: 1.49–1.64 (1.57); <abbrev xmlns:xlink="http://www.w3.org/1999/xlink" xlink:title="scape length" id="ABBRID0EZJDO" xlink:type="simple">SL</abbrev>: 0.66–0.73 (0.69); <abbrev xmlns:xlink="http://www.w3.org/1999/xlink" xlink:title="eye length" id="ABBRID0E4JDO" xlink:type="simple">EL</abbrev>: 0.17–0.2 (0.18); <abbrev xmlns:xlink="http://www.w3.org/1999/xlink" xlink:title="mesosoma length" id="ABBRID0EBKDO" xlink:type="simple">WL</abbrev>: 1.15–1.26 (1.18); <abbrev xmlns:xlink="http://www.w3.org/1999/xlink" xlink:title="propodeal spine length" id="ABBRID0EFKDO" xlink:type="simple">PSL</abbrev>: 0.23–0.27 (0.25); <abbrev xmlns:xlink="http://www.w3.org/1999/xlink" xlink:title="metatibia length" id="ABBRID0EJKDO" xlink:type="simple">MTL</abbrev>: 0.68–0.73 (0.7); <abbrev xmlns:xlink="http://www.w3.org/1999/xlink" xlink:title="pronotum width" id="ABBRID0ENKDO" xlink:type="simple">PNW</abbrev>: 0.67–0.79 (0.73); <abbrev xmlns:xlink="http://www.w3.org/1999/xlink" xlink:title="petiole width" id="ABBRID0ERKDO" xlink:type="simple">PTW</abbrev>: 0.19–0.22 (0.21); <abbrev xmlns:xlink="http://www.w3.org/1999/xlink" xlink:title="postpetiole width" id="ABBRID0EVKDO" xlink:type="simple">PPW</abbrev>: 0.61–0.7 (0.65); <abbrev xmlns:xlink="http://www.w3.org/1999/xlink" xlink:title="cephalic index" id="ABBRID0EZKDO" xlink:type="simple">CI</abbrev>: 91.6–95.7 (94.1); <abbrev xmlns:xlink="http://www.w3.org/1999/xlink" xlink:title="scape index" id="ABBRID0E4KDO" xlink:type="simple">SI</abbrev>: 41.1–45.7 (43.8); <abbrev xmlns:xlink="http://www.w3.org/1999/xlink" xlink:title="propodeal spine index" id="ABBRID0EBLDO" xlink:type="simple">PSLI</abbrev>: 13.8–15.8 (14.9); <abbrev xmlns:xlink="http://www.w3.org/1999/xlink" xlink:title="postpetiole width index" id="ABBRID0EFLDO" xlink:type="simple">PPI</abbrev>: 29.1–34.7 (31.8); <abbrev xmlns:xlink="http://www.w3.org/1999/xlink" xlink:title="pronotum index" id="ABBRID0EJLDO" xlink:type="simple">PNI</abbrev>: 44.7–48.7 (46.3); <abbrev xmlns:xlink="http://www.w3.org/1999/xlink" xlink:title="tibia index" id="ABBRID0ENLDO" xlink:type="simple">MTI</abbrev>: 42.7–45.7 (44.6). <bold><italic>Head</italic>.</bold> In full-face view rectangular, slightly widening posteriorly, anterior of eyes relatively straight, posterior of eyes convex (Fig. <xref ref-type="fig" rid="F52">52B</xref>). In lateral view sub-rectangular; ventral and dorsal faces finely convex; dorsal face finely depressed posteriorly, forming indistinct transverse depression between frons and occipital lobes; inner hypostomal teeth invisible. Sides of the head with dense, relatively long, erect pilosity; whole head with dense, moderately long, suberect to erect pilosity. Antennal scrobes indistinct and not delimited by carinulae. Occipital lobes shiny, with thick, sparse, irregular rugae, interspaces superficially rugulae; frons with thick, sparse, longitudinal rugae, interspaces smooth to indistinctly rugulose; lateral sides of head with fine, irregularly rugoreticulate, interspaces finely foveolate; malar area with dense and thin longitudinal or irregular rugulae; genae with fine, thin, moderately dense to dense rugulae. Clypeus shiny and smooth, with thin, longitudinal rugulae on lateral sides; median notch present, narrow and moderately deep; median longitudinal carina absent; lateral longitudinal carinae absent. Scape, when laid back, reaching midlength of head; pilosity decumbent to erect (Fig. <xref ref-type="fig" rid="F52">52B, D</xref>). Inner hypostomal teeth distinct, moderately high, thick, and triangular, with rounded apex; outer hypostomal teeth thinner but higher, with rounded tips, and wide base; inner and outer teeth closely spaced and connected by indistinct concavity (Fig. <xref ref-type="fig" rid="F84">84L</xref>). <bold><italic>Mesosoma</italic>.</bold> In lateral view, promesonotum short, angular, and relatively low, posterior mesonotum steep, with small tubercle-like projections; promesonotal groove absent; metanotal groove absent or indistinct; propodeal spines moderately long, narrow, with base slightly wider than top, apex rounded; humeral area with small and flat tubercles (Fig. <xref ref-type="fig" rid="F52">52D</xref>). Surface shiny, finely rugoreticulate, katepisternum and lower anepisternum smooth, lateral sides of propodeum with few thick, longitudinal rugae. Pilosity moderately sparse, long, and erect (Fig. <xref ref-type="fig" rid="F52">52D, F</xref>). <bold><italic>Petiole</italic>.</bold> Shiny, finely foveolate; peduncle short, with small, rounded, horizontal lobes on its basal part; node moderately high and narrow, with convex apex, in rear view node relatively straight; pilosity moderately dense and erect (Fig. <xref ref-type="fig" rid="F52">52D, F</xref>). <bold><italic>Postpetiole</italic>.</bold> Shiny, with fine and sparse foveolae; short and rounded; in dorsal view sides with relatively long, triangular projections; pilosity long, moderately dense, and erect (Fig. <xref ref-type="fig" rid="F52">52D, F</xref>). <bold><italic>Petiole</italic>.</bold> First gastral tergite shiny and finely shagreened; pilosity dense, moderately long, and erect (Fig. <xref ref-type="fig" rid="F52">52D, F</xref>). <bold><italic>Colour</italic>.</bold> Unicolourous, brown; legs dark yellow (Fig. <xref ref-type="fig" rid="F52">52D, F</xref>).</p><fig id="F52" position="float" orientation="portrait"><object-id xmlns:xlink="http://www.w3.org/1999/xlink" content-type="doi" xlink:type="simple">10.3897/zookeys.905.39592.figure52</object-id><label>Figure 52.</label><caption><p><italic><tp:taxon-name><tp:taxon-name-part taxon-name-part-type="genus" reg="Pheidole">Pheidole</tp:taxon-name-part> <tp:taxon-name-part taxon-name-part-type="species" reg="curvistriata">curvistriata</tp:taxon-name-part></tp:taxon-name></italic> sp. nov., full-face view (<bold>A</bold>), profile (<bold>C</bold>), and dorsal view (<bold>E</bold>) of paratype minor worker (<ext-link xmlns:xlink="http://www.w3.org/1999/xlink" ext-link-type="uri" xlink:href="http://data.antweb.org/specimen/CASENT0492901" xlink:type="simple">CASENT0492901</ext-link>) and full-face view (<bold>B</bold>), profile (<bold>D</bold>), and dorsal view (<bold>F</bold>) of holotype major worker (<ext-link xmlns:xlink="http://www.w3.org/1999/xlink" ext-link-type="uri" xlink:href="http://data.antweb.org/specimen/CASENT0492904" xlink:type="simple">CASENT0492904</ext-link>).</p></caption><graphic xmlns:xlink="http://www.w3.org/1999/xlink" xlink:href="zookeys-905-001-g052.jpg" position="float" orientation="portrait" xlink:type="simple" id="oo_373099.jpg"><uri content-type="original_file" xlink:type="simple">https://binary.pensoft.net/fig/373099</uri></graphic></fig><p><bold>Minor workers.</bold> Measurements (<italic>N</italic> = 10): <abbrev xmlns:xlink="http://www.w3.org/1999/xlink" xlink:title="maximum distance from the midpoint of the anterior clypeal margin to the midpoint of the posterior margin of the head" id="ABBRID0EBPDO" xlink:type="simple">HL</abbrev>: 0.62–0.68 (0.66); <abbrev xmlns:xlink="http://www.w3.org/1999/xlink" xlink:title="head width" id="ABBRID0EFPDO" xlink:type="simple">HW</abbrev>: 0.53–0.63 (0.6); <abbrev xmlns:xlink="http://www.w3.org/1999/xlink" xlink:title="scape length" id="ABBRID0EJPDO" xlink:type="simple">SL</abbrev>: 0.6–0.67 (0.64); <abbrev xmlns:xlink="http://www.w3.org/1999/xlink" xlink:title="eye length" id="ABBRID0ENPDO" xlink:type="simple">EL</abbrev>: 0.1–0.13 (0.12); <abbrev xmlns:xlink="http://www.w3.org/1999/xlink" xlink:title="mesosoma length" id="ABBRID0ERPDO" xlink:type="simple">WL</abbrev>: 0.74–0.84 (0. 8); <abbrev xmlns:xlink="http://www.w3.org/1999/xlink" xlink:title="propodeal spine length" id="ABBRID0EVPDO" xlink:type="simple">PSL</abbrev>: 0.12–0.13 (0.12); <abbrev xmlns:xlink="http://www.w3.org/1999/xlink" xlink:title="metatibia length" id="ABBRID0EZPDO" xlink:type="simple">MTL</abbrev>: 0.49–0.55 (0.52); <abbrev xmlns:xlink="http://www.w3.org/1999/xlink" xlink:title="pronotum width" id="ABBRID0E4PDO" xlink:type="simple">PNW</abbrev>: 0.38–0.44 (0.42); <abbrev xmlns:xlink="http://www.w3.org/1999/xlink" xlink:title="petiole width" id="ABBRID0EBQDO" xlink:type="simple">PTW</abbrev>: 0.07–0.09 (0.08); <abbrev xmlns:xlink="http://www.w3.org/1999/xlink" xlink:title="postpetiole width" id="ABBRID0EFQDO" xlink:type="simple">PPW</abbrev>: 0.13–0.19 (0.15); <abbrev xmlns:xlink="http://www.w3.org/1999/xlink" xlink:title="cephalic index" id="ABBRID0EJQDO" xlink:type="simple">CI</abbrev>: 86.1–94.5 (90.6); <abbrev xmlns:xlink="http://www.w3.org/1999/xlink" xlink:title="scape index" id="ABBRID0ENQDO" xlink:type="simple">SI</abbrev>: 105.5–112.8 (108.6); <abbrev xmlns:xlink="http://www.w3.org/1999/xlink" xlink:title="propodeal spine index" id="ABBRID0ERQDO" xlink:type="simple">PSLI</abbrev>: 17.8–19.2 (18.6); <abbrev xmlns:xlink="http://www.w3.org/1999/xlink" xlink:title="postpetiole width index" id="ABBRID0EVQDO" xlink:type="simple">PPI</abbrev>: 47.8–56.5 (52.2); <abbrev xmlns:xlink="http://www.w3.org/1999/xlink" xlink:title="pronotum index" id="ABBRID0EZQDO" xlink:type="simple">PNI</abbrev>: 68.9–72.7 (70.8); <abbrev xmlns:xlink="http://www.w3.org/1999/xlink" xlink:title="tibia index" id="ABBRID0E4QDO" xlink:type="simple">MTI</abbrev>: 85.6–91.9 (87.6). <bold><italic>Head</italic>.</bold> Occipital margin straight or indistinctly concave; occipital carina indistinct, weakly developed (Fig. <xref ref-type="fig" rid="F52">52A</xref>). Pilosity moderately dense, long, erect. Whole head foveolate, thick, sparse and longitudinal rugae overlie foveolate sculpture on frons and malar area; sparse, irregular to arcuate, thick rugae overlie foveolate sculpture on vertex. Clypeus shiny, foveolate to rugae; median longitudinal carina present; two lateral longitudinal carinae absent. Scape, when laid back, surpassing the posterior head margin by two-fifths of its length; pilosity erect (Fig. <xref ref-type="fig" rid="F52">52A, C</xref>). <bold><italic>Mesosoma</italic>.</bold> In lateral view, promesonotum low, short, flat or slightly convex, with steep posterior declivity; promesonotal groove absent; metanotal groove absent or indistinct; propodeal spines short, triangular, apex acute (Fig. <xref ref-type="fig" rid="F52">52C</xref>). Sculpture foveolate, with sparse, thick, and irregular rugae overlying foveolae, katepisternum smooth. Pilosity moderately sparse, long, and erect (Fig. <xref ref-type="fig" rid="F52">52C, E</xref>). <bold><italic>Petiole</italic>.</bold> Peduncle moderately short and thin; with few long, erect setae (Fig. <xref ref-type="fig" rid="F52">52C, E</xref>). <bold><italic>Postpetiole</italic>.</bold> Short, low, and slightly convex; with few short, erect setae (Fig. <xref ref-type="fig" rid="F52">52C, E</xref>). <bold><italic>Petiole</italic>.</bold> With sparse, erect pilosity (Fig. <xref ref-type="fig" rid="F52">52C, E</xref>). <bold><italic>Colour</italic>.</bold> Unicolourous, yellowish brown to brown (Fig. <xref ref-type="fig" rid="F52">52C, E</xref>).</p></tp:treatment-sec><tp:treatment-sec sec-type="etymology" id="SECID0EZSDO"><title>Etymology.</title><p>Latin for arcuate rugae, in reference to head sculpture in minor workers.</p></tp:treatment-sec><tp:treatment-sec sec-type="biology" id="SECID0E5SDO"><title>Biology.</title><p>The species was collected between 530–1150 m in elevation, in rainforest and montane rainforest. Nests were located in rotten logs, twigs, and stumps.</p></tp:treatment-sec><tp:treatment-sec sec-type="comments" id="SECID0EDTDO"><title>Comments.</title><p><italic><tp:taxon-name><tp:taxon-name-part taxon-name-part-type="genus" reg="Pheidole">Pheidole</tp:taxon-name-part> <tp:taxon-name-part taxon-name-part-type="species" reg="curvistriata">curvistriata</tp:taxon-name-part></tp:taxon-name></italic> sp. nov. is most similar to <italic><tp:taxon-name><tp:taxon-name-part taxon-name-part-type="genus" reg="Pheidole">P.</tp:taxon-name-part> <tp:taxon-name-part taxon-name-part-type="species" reg="mantadia">mantadia</tp:taxon-name-part></tp:taxon-name></italic> sp. nov. and <italic><tp:taxon-name><tp:taxon-name-part taxon-name-part-type="genus" reg="Pheidole">P.</tp:taxon-name-part> <tp:taxon-name-part taxon-name-part-type="species" reg="moramanaensis">moramanaensis</tp:taxon-name-part></tp:taxon-name></italic> sp. nov. <bold><italic>Major workers</italic>.</bold><italic><tp:taxon-name><tp:taxon-name-part taxon-name-part-type="genus" reg="Pheidole">Pheidole</tp:taxon-name-part> <tp:taxon-name-part taxon-name-part-type="species" reg="curvistriata">curvistriata</tp:taxon-name-part></tp:taxon-name></italic> sp. nov. can be distinguished from <italic><tp:taxon-name><tp:taxon-name-part taxon-name-part-type="genus" reg="Pheidole">P.</tp:taxon-name-part> <tp:taxon-name-part taxon-name-part-type="species" reg="mantadia">mantadia</tp:taxon-name-part></tp:taxon-name></italic> sp. nov. and <italic><tp:taxon-name><tp:taxon-name-part taxon-name-part-type="genus" reg="Pheidole">P.</tp:taxon-name-part> <tp:taxon-name-part taxon-name-part-type="species" reg="moramanaensis">moramanaensis</tp:taxon-name-part></tp:taxon-name></italic> sp. nov. by absence of fine foveolae sculpture on frons, moderately high and thick inner hypostomal teeth, which are higher than wide, and thin, high, outer hypostomal teeth. <bold><italic>Minor workers</italic>.</bold><italic><tp:taxon-name><tp:taxon-name-part taxon-name-part-type="genus" reg="Pheidole">Pheidole</tp:taxon-name-part> <tp:taxon-name-part taxon-name-part-type="species" reg="curvistriata">curvistriata</tp:taxon-name-part></tp:taxon-name></italic> sp. nov. can be distinguished from <italic><tp:taxon-name><tp:taxon-name-part taxon-name-part-type="genus" reg="Pheidole">P.</tp:taxon-name-part> <tp:taxon-name-part taxon-name-part-type="species" reg="mantadia">mantadia</tp:taxon-name-part></tp:taxon-name></italic> sp. nov. and <italic><tp:taxon-name><tp:taxon-name-part taxon-name-part-type="genus" reg="Pheidole">P.</tp:taxon-name-part> <tp:taxon-name-part taxon-name-part-type="species" reg="moramanaensis">moramanaensis</tp:taxon-name-part></tp:taxon-name></italic> sp. nov. by frons and malar area with distinct, longitudinal rugae, vertex with indistinct irregular to arcuate rugae, presence of irregular rugae on mesosoma, and never smooth mesonotum.</p></tp:treatment-sec><tp:treatment-sec><!--Section generated to contain objects referenced in tp:taxon-treatment.--><fig id="F84" position="float" orientation="portrait"><object-id xmlns:xlink="http://www.w3.org/1999/xlink" content-type="doi" xlink:type="simple">10.3897/zookeys.905.39592.figure84</object-id><label>Figure 84.</label><caption><p>Hypostomal teeth. <italic><tp:taxon-name><tp:taxon-name-part taxon-name-part-type="genus" reg="Pheidole">Pheidole</tp:taxon-name-part> <tp:taxon-name-part taxon-name-part-type="species" reg="aelloea">aelloea</tp:taxon-name-part></tp:taxon-name></italic> sp. nov. (<bold>A</bold>). <italic><tp:taxon-name><tp:taxon-name-part taxon-name-part-type="genus" reg="Pheidole">P.</tp:taxon-name-part> <tp:taxon-name-part taxon-name-part-type="species" reg="ala">ala</tp:taxon-name-part></tp:taxon-name></italic> sp. nov. (<bold>B</bold>). <italic><tp:taxon-name><tp:taxon-name-part taxon-name-part-type="genus" reg="Pheidole">P.</tp:taxon-name-part> <tp:taxon-name-part taxon-name-part-type="species" reg="andapa">andapa</tp:taxon-name-part></tp:taxon-name></italic> sp. nov. (<bold>C</bold>). <italic><tp:taxon-name><tp:taxon-name-part taxon-name-part-type="genus" reg="Pheidole">P.</tp:taxon-name-part> <tp:taxon-name-part taxon-name-part-type="species" reg="ankerana">ankerana</tp:taxon-name-part></tp:taxon-name></italic> sp. nov. (<bold>D</bold>). <italic><tp:taxon-name><tp:taxon-name-part taxon-name-part-type="genus" reg="Pheidole">P.</tp:taxon-name-part> <tp:taxon-name-part taxon-name-part-type="species" reg="annemariae">annemariae</tp:taxon-name-part></tp:taxon-name></italic> Forel (<bold>E</bold>). <italic><tp:taxon-name><tp:taxon-name-part taxon-name-part-type="genus" reg="Pheidole">P.</tp:taxon-name-part> <tp:taxon-name-part taxon-name-part-type="species" reg="avaratra">avaratra</tp:taxon-name-part></tp:taxon-name></italic> sp. nov. (<bold>F</bold>). <italic><tp:taxon-name><tp:taxon-name-part taxon-name-part-type="genus" reg="Pheidole">P.</tp:taxon-name-part> <tp:taxon-name-part taxon-name-part-type="species" reg="bemarahaensis">bemarahaensis</tp:taxon-name-part></tp:taxon-name></italic> sp. nov. (<bold>G</bold>). <italic><tp:taxon-name><tp:taxon-name-part taxon-name-part-type="genus" reg="Pheidole">P.</tp:taxon-name-part> <tp:taxon-name-part taxon-name-part-type="species" reg="bemarivoensis">bemarivoensis</tp:taxon-name-part></tp:taxon-name></italic> sp. nov. (<bold>H</bold>). <italic><tp:taxon-name><tp:taxon-name-part taxon-name-part-type="genus" reg="Pheidole">P.</tp:taxon-name-part> <tp:taxon-name-part taxon-name-part-type="species" reg="binara">binara</tp:taxon-name-part></tp:taxon-name></italic> sp. nov. (<bold>I</bold>). <italic><tp:taxon-name><tp:taxon-name-part taxon-name-part-type="genus" reg="Pheidole">P.</tp:taxon-name-part> <tp:taxon-name-part taxon-name-part-type="species" reg="boribora">boribora</tp:taxon-name-part></tp:taxon-name></italic> sp. nov. (<bold>J</bold>). <italic><tp:taxon-name><tp:taxon-name-part taxon-name-part-type="genus" reg="Pheidole">P.</tp:taxon-name-part> <tp:taxon-name-part taxon-name-part-type="species" reg="brevipilosa">brevipilosa</tp:taxon-name-part></tp:taxon-name></italic> sp. nov. (<bold>K</bold>). <italic><tp:taxon-name><tp:taxon-name-part taxon-name-part-type="genus" reg="Pheidole">P.</tp:taxon-name-part> <tp:taxon-name-part taxon-name-part-type="species" reg="curvistriata">curvistriata</tp:taxon-name-part></tp:taxon-name></italic> sp. nov. (<bold>L</bold>). <italic><tp:taxon-name><tp:taxon-name-part taxon-name-part-type="genus" reg="Pheidole">P.</tp:taxon-name-part> <tp:taxon-name-part taxon-name-part-type="species" reg="diakritos">diakritos</tp:taxon-name-part></tp:taxon-name></italic> sp. nov. (<bold>M</bold>). <italic><tp:taxon-name><tp:taxon-name-part taxon-name-part-type="genus" reg="Pheidole">P.</tp:taxon-name-part> <tp:taxon-name-part taxon-name-part-type="species" reg="ehazoara">ehazoara</tp:taxon-name-part></tp:taxon-name></italic> sp. nov. (<bold>N</bold>). <italic><tp:taxon-name><tp:taxon-name-part taxon-name-part-type="genus" reg="Pheidole">P.</tp:taxon-name-part> <tp:taxon-name-part taxon-name-part-type="species" reg="ensifera">ensifera</tp:taxon-name-part></tp:taxon-name></italic> Forel (<bold>O</bold>). <italic><tp:taxon-name><tp:taxon-name-part taxon-name-part-type="genus" reg="Pheidole">P.</tp:taxon-name-part> <tp:taxon-name-part taxon-name-part-type="species" reg="ferruginea">ferruginea</tp:taxon-name-part></tp:taxon-name></italic> sp. nov. (<bold>P</bold>). <italic><tp:taxon-name><tp:taxon-name-part taxon-name-part-type="genus" reg="Pheidole">P.</tp:taxon-name-part> <tp:taxon-name-part taxon-name-part-type="species" reg="fisaka">fisaka</tp:taxon-name-part></tp:taxon-name></italic> sp. nov. (<bold>R</bold>). <italic><tp:taxon-name><tp:taxon-name-part taxon-name-part-type="genus" reg="Pheidole">P.</tp:taxon-name-part> <tp:taxon-name-part taxon-name-part-type="species" reg="fitarata">fitarata</tp:taxon-name-part></tp:taxon-name></italic> sp. nov. (<bold>S</bold>). <italic><tp:taxon-name><tp:taxon-name-part taxon-name-part-type="genus" reg="Pheidole">P.</tp:taxon-name-part> <tp:taxon-name-part taxon-name-part-type="species" reg="glabra">glabra</tp:taxon-name-part></tp:taxon-name></italic> sp. nov. (<bold>T</bold>). <italic><tp:taxon-name><tp:taxon-name-part taxon-name-part-type="genus" reg="Pheidole">P.</tp:taxon-name-part> <tp:taxon-name-part taxon-name-part-type="species" reg="goavana">goavana</tp:taxon-name-part></tp:taxon-name></italic> sp. nov. (<bold>U</bold>). <italic><tp:taxon-name><tp:taxon-name-part taxon-name-part-type="genus" reg="Pheidole">P.</tp:taxon-name-part> <tp:taxon-name-part taxon-name-part-type="species" reg="lamperos">lamperos</tp:taxon-name-part></tp:taxon-name></italic> sp. nov. (<bold>W</bold>). <italic><tp:taxon-name><tp:taxon-name-part taxon-name-part-type="genus" reg="Pheidole">P.</tp:taxon-name-part> <tp:taxon-name-part taxon-name-part-type="species" reg="longipilosa">longipilosa</tp:taxon-name-part></tp:taxon-name></italic> sp. nov. (<bold>X</bold>). <italic><tp:taxon-name><tp:taxon-name-part taxon-name-part-type="genus" reg="Pheidole">P.</tp:taxon-name-part> <tp:taxon-name-part taxon-name-part-type="species" reg="longispinosa">longispinosa</tp:taxon-name-part></tp:taxon-name></italic> Forel (<bold>Y</bold>). <italic><tp:taxon-name><tp:taxon-name-part taxon-name-part-type="genus" reg="Pheidole">P.</tp:taxon-name-part> <tp:taxon-name-part taxon-name-part-type="species" reg="lutea">lutea</tp:taxon-name-part></tp:taxon-name></italic> sp. nov. (<bold>Z</bold>).</p></caption><graphic xmlns:xlink="http://www.w3.org/1999/xlink" xlink:href="zookeys-905-001-g084.jpg" position="float" orientation="portrait" xlink:type="simple" id="oo_373131.jpg"><uri content-type="original_file" xlink:type="simple">https://binary.pensoft.net/fig/373131</uri></graphic></fig><fig id="F86" position="float" orientation="portrait"><object-id xmlns:xlink="http://www.w3.org/1999/xlink" content-type="doi" xlink:type="simple">10.3897/zookeys.905.39592.figure86</object-id><label>Figure 86.</label><caption><p>Distribution. <italic><tp:taxon-name><tp:taxon-name-part taxon-name-part-type="genus" reg="Pheidole">Pheidole</tp:taxon-name-part> <tp:taxon-name-part taxon-name-part-type="species" reg="aelloea">aelloea</tp:taxon-name-part></tp:taxon-name></italic> sp. nov. (<bold>A</bold>). <italic><tp:taxon-name><tp:taxon-name-part taxon-name-part-type="genus" reg="Pheidole">P.</tp:taxon-name-part> <tp:taxon-name-part taxon-name-part-type="species" reg="ala">ala</tp:taxon-name-part></tp:taxon-name></italic> sp. nov. (<bold>B</bold>). <italic><tp:taxon-name><tp:taxon-name-part taxon-name-part-type="genus" reg="Pheidole">P.</tp:taxon-name-part> <tp:taxon-name-part taxon-name-part-type="species" reg="andapa">andapa</tp:taxon-name-part></tp:taxon-name></italic> sp. nov. (<bold>C</bold>). <italic><tp:taxon-name><tp:taxon-name-part taxon-name-part-type="genus" reg="Pheidole">P.</tp:taxon-name-part> <tp:taxon-name-part taxon-name-part-type="species" reg="ankerana">ankerana</tp:taxon-name-part></tp:taxon-name></italic> sp. nov. (<bold>D</bold>). <italic><tp:taxon-name><tp:taxon-name-part taxon-name-part-type="genus" reg="Pheidole">P.</tp:taxon-name-part> <tp:taxon-name-part taxon-name-part-type="species" reg="annemariae">annemariae</tp:taxon-name-part></tp:taxon-name></italic> Forel (<bold>E</bold>). <italic><tp:taxon-name><tp:taxon-name-part taxon-name-part-type="genus" reg="Pheidole">P.</tp:taxon-name-part> <tp:taxon-name-part taxon-name-part-type="species" reg="avaratra">avaratra</tp:taxon-name-part></tp:taxon-name></italic> sp. nov. (<bold>F</bold>). <italic><tp:taxon-name><tp:taxon-name-part taxon-name-part-type="genus" reg="Pheidole">P.</tp:taxon-name-part> <tp:taxon-name-part taxon-name-part-type="species" reg="bemarahaensis">bemarahaensis</tp:taxon-name-part></tp:taxon-name></italic> sp. nov. (<bold>G</bold>). <italic><tp:taxon-name><tp:taxon-name-part taxon-name-part-type="genus" reg="Pheidole">P.</tp:taxon-name-part> <tp:taxon-name-part taxon-name-part-type="species" reg="bemarivoensis">bemarivoensis</tp:taxon-name-part></tp:taxon-name></italic> sp. nov. (<bold>H</bold>). <italic><tp:taxon-name><tp:taxon-name-part taxon-name-part-type="genus" reg="Pheidole">P.</tp:taxon-name-part> <tp:taxon-name-part taxon-name-part-type="species" reg="binara">binara</tp:taxon-name-part></tp:taxon-name></italic> sp. nov. (<bold>I</bold>). <italic><tp:taxon-name><tp:taxon-name-part taxon-name-part-type="genus" reg="Pheidole">P.</tp:taxon-name-part> <tp:taxon-name-part taxon-name-part-type="species" reg="boribora">boribora</tp:taxon-name-part></tp:taxon-name></italic> sp. nov. (<bold>J</bold>). <italic><tp:taxon-name><tp:taxon-name-part taxon-name-part-type="genus" reg="Pheidole">P.</tp:taxon-name-part> <tp:taxon-name-part taxon-name-part-type="species" reg="brevipilosa">brevipilosa</tp:taxon-name-part></tp:taxon-name></italic> sp. nov. (<bold>K</bold>). <italic><tp:taxon-name><tp:taxon-name-part taxon-name-part-type="genus" reg="Pheidole">P.</tp:taxon-name-part> <tp:taxon-name-part taxon-name-part-type="species" reg="curvistriata">curvistriata</tp:taxon-name-part></tp:taxon-name></italic> sp. nov. (<bold>L</bold>). <italic><tp:taxon-name><tp:taxon-name-part taxon-name-part-type="genus" reg="Pheidole">P.</tp:taxon-name-part> <tp:taxon-name-part taxon-name-part-type="species" reg="diakritos">diakritos</tp:taxon-name-part></tp:taxon-name></italic> sp. nov. (<bold>M</bold>). <italic><tp:taxon-name><tp:taxon-name-part taxon-name-part-type="genus" reg="Pheidole">P.</tp:taxon-name-part> <tp:taxon-name-part taxon-name-part-type="species" reg="ehazoara">ehazoara</tp:taxon-name-part></tp:taxon-name></italic> sp. nov. (<bold>N</bold>). <italic><tp:taxon-name><tp:taxon-name-part taxon-name-part-type="genus" reg="Pheidole">P.</tp:taxon-name-part> <tp:taxon-name-part taxon-name-part-type="species" reg="ensifera">ensifera</tp:taxon-name-part></tp:taxon-name></italic> Forel (<bold>O</bold>). <italic><tp:taxon-name><tp:taxon-name-part taxon-name-part-type="genus" reg="Pheidole">P.</tp:taxon-name-part> <tp:taxon-name-part taxon-name-part-type="species" reg="ferruginea">ferruginea</tp:taxon-name-part></tp:taxon-name></italic> sp. nov. (<bold>P</bold>). <italic><tp:taxon-name><tp:taxon-name-part taxon-name-part-type="genus" reg="Pheidole">P.</tp:taxon-name-part> <tp:taxon-name-part taxon-name-part-type="species" reg="fisaka">fisaka</tp:taxon-name-part></tp:taxon-name></italic> sp. nov. (<bold>R</bold>). <italic><tp:taxon-name><tp:taxon-name-part taxon-name-part-type="genus" reg="Pheidole">P.</tp:taxon-name-part> <tp:taxon-name-part taxon-name-part-type="species" reg="fitarata">fitarata</tp:taxon-name-part></tp:taxon-name></italic> sp. nov. (<bold>S</bold>). <italic><tp:taxon-name><tp:taxon-name-part taxon-name-part-type="genus" reg="Pheidole">P.</tp:taxon-name-part> <tp:taxon-name-part taxon-name-part-type="species" reg="glabra">glabra</tp:taxon-name-part></tp:taxon-name></italic> sp. nov. (<bold>T</bold>). <italic><tp:taxon-name><tp:taxon-name-part taxon-name-part-type="genus" reg="Pheidole">P.</tp:taxon-name-part> <tp:taxon-name-part taxon-name-part-type="species" reg="goavana">goavana</tp:taxon-name-part></tp:taxon-name></italic> sp. nov. (<bold>U</bold>).</p></caption><graphic xmlns:xlink="http://www.w3.org/1999/xlink" xlink:href="zookeys-905-001-g086.jpg" position="float" orientation="portrait" xlink:type="simple" id="oo_373133.jpg"><uri content-type="original_file" xlink:type="simple">https://binary.pensoft.net/fig/373133</uri></graphic></fig></tp:treatment-sec></tp:taxon-treatment>
