# Supplementary material for: Pheidole Westwood, 1839 (Hymenoptera, Formicidae) of Madagascar – an introduction and a taxonomic revision of eleven species groups
Source: Zookeys. 2020 Jan 20;905:1–235. doi: 10.3897/zookeys.905.39592 (PMC7004242; doi:10.3897/zookeys.905.39592)
Supplement: XML Treatment for Pheidole makirovana [file zookeys.905.39592-treatment31.xml]

<!DOCTYPE tp:taxon-treatment
  PUBLIC "-//TaxonX//DTD Taxonomic Treatment Publishing DTD v0 20100105//EN" "tax-treatment-NSO.dtd">
<tp:taxon-treatment xmlns:tp="http://www.plazi.org/taxpub"><tp:treatment-meta><kwd-group><label>Taxon classification</label><kwd><named-content xmlns:xlink="http://www.w3.org/1999/xlink" content-type="kingdom">Animalia</named-content></kwd><kwd><named-content xmlns:xlink="http://www.w3.org/1999/xlink" content-type="order">Hymenoptera</named-content></kwd><kwd><named-content xmlns:xlink="http://www.w3.org/1999/xlink" content-type="family">Formicidae</named-content></kwd></kwd-group><mixed-citation publication-type="journal"><person-group><name><surname>Salata</surname><given-names>Sebastian</given-names></name><name><surname>Fisher</surname><given-names>Brian L.</given-names></name></person-group><article-title><italic><tp:taxon-name><tp:taxon-name-part taxon-name-part-type="genus" reg="Pheidole">Pheidole</tp:taxon-name-part></tp:taxon-name></italic> Westwood, 1839 (<tp:taxon-name><tp:taxon-name-part taxon-name-part-type="order">Hymenoptera</tp:taxon-name-part></tp:taxon-name>, <tp:taxon-name><tp:taxon-name-part taxon-name-part-type="family">Formicidae</tp:taxon-name-part></tp:taxon-name>) of Madagascar – an introduction and a taxonomic revision of eleven species groups</article-title><source>Zookeys</source><day>20</day><month>1</month><year>2020</year><volume>905</volume><fpage>1</fpage><lpage>235</lpage><pub-id pub-id-type="doi">10.3897/zookeys.905.39592</pub-id></mixed-citation></tp:treatment-meta><tp:nomenclature><tp:taxon-name>
                  <tp:taxon-name-part taxon-name-part-type="genus" reg="Pheidole">Pheidole</tp:taxon-name-part>
                  <tp:taxon-name-part taxon-name-part-type="species" reg="makirovana">makirovana</tp:taxon-name-part>
                  <object-id xmlns:xlink="http://www.w3.org/1999/xlink" content-type="zoobank" xlink:type="simple">http://zoobank.org/C9CB164B-0A45-49AE-99AB-9AB732539425</object-id>
                </tp:taxon-name><tp:taxon-status xmlns:xlink="http://www.w3.org/1999/xlink" xlink:type="simple">sp. nov.</tp:taxon-status><xref ref-type="fig" rid="F54">Figs 54A–F</xref><xref ref-type="fig" rid="F85">, 85E</xref><xref ref-type="fig" rid="F87">, 87I</xref></tp:nomenclature><tp:treatment-sec sec-type="type material" id="SECID0EYOEO"><title>Type material.</title><p><bold><italic>Holotype</italic>.</bold> Madagascar. •1 major worker; Antsiranana; Makirovana Forest; <named-content xmlns:xlink="http://www.w3.org/1999/xlink" content-type="dwc:verbatimCoordinates" xlink:type="simple"><named-content content-type="geo-json" specific-use="{&#34;type&#34;:&#34;Point&#34;,&#34;coordinates&#34;:[49.947700,-14.165060]}" id="NCID0EGPEO" xlink:type="simple">-14.16506, 49.9477</named-content></named-content>; alt. 900 m; 30 Apr 2011; B.L. Fisher et al. leg.; BLF26745, <ext-link xmlns:xlink="http://www.w3.org/1999/xlink" ext-link-type="uri" xlink:href="http://data.antweb.org/specimen/CASENT0231059" xlink:type="simple">CASENT0231059</ext-link> (<named-content xmlns:xlink="http://www.w3.org/1999/xlink" content-type="dwc:institutional_code" xlink:type="simple">CASC</named-content>). <bold><italic>Paratype</italic>.</bold> Madagascar. •1w.; same data as for holotype; <ext-link xmlns:xlink="http://www.w3.org/1999/xlink" ext-link-type="uri" xlink:href="http://data.antweb.org/specimen/CASENT0923174" xlink:type="simple">CASENT0923174</ext-link> (<named-content xmlns:xlink="http://www.w3.org/1999/xlink" content-type="dwc:institutional_code" xlink:type="simple">CASC</named-content>).</p></tp:treatment-sec><tp:treatment-sec sec-type="material" id="SECID0EDQEO"><title>Other material.</title><p>Madagascar. –<bold><italic>Antsiranana</italic></bold>: •2w., 1s., 2q.; 6.5 km SSW Befingotra, Rés. Anjanaharibe-Sud; <named-content xmlns:xlink="http://www.w3.org/1999/xlink" content-type="dwc:verbatimCoordinates" xlink:type="simple"><named-content content-type="geo-json" specific-use="{&#34;type&#34;:&#34;Point&#34;,&#34;coordinates&#34;:[49.500000,-14.750000]}" id="NCID0EPQEO" xlink:type="simple">-14.75, 49.5</named-content></named-content>; alt. 875 m; 23 Oct 1994; B.L. Fisher leg.; <ext-link xmlns:xlink="http://www.w3.org/1999/xlink" ext-link-type="uri" xlink:href="http://data.antweb.org/specimen/CASENT0198415" xlink:type="simple">CASENT0198415</ext-link>, <ext-link xmlns:xlink="http://www.w3.org/1999/xlink" ext-link-type="uri" xlink:href="http://data.antweb.org/specimen/CASENT0198572" xlink:type="simple">CASENT0198572</ext-link>, <ext-link xmlns:xlink="http://www.w3.org/1999/xlink" ext-link-type="uri" xlink:href="http://data.antweb.org/specimen/CASENT0235044" xlink:type="simple">CASENT0235044</ext-link>, <ext-link xmlns:xlink="http://www.w3.org/1999/xlink" ext-link-type="uri" xlink:href="http://data.antweb.org/specimen/CASENT0235045" xlink:type="simple">CASENT0235045</ext-link> (<named-content xmlns:xlink="http://www.w3.org/1999/xlink" content-type="dwc:institutional_code" xlink:type="simple">CASC</named-content>). •8w., 4s., 1q.; 9.2 km WSW Befingotra, Rés. Anjanaharibe-Sud; <named-content xmlns:xlink="http://www.w3.org/1999/xlink" content-type="dwc:verbatimCoordinates" xlink:type="simple"><named-content content-type="geo-json" specific-use="{&#34;type&#34;:&#34;Point&#34;,&#34;coordinates&#34;:[49.466670,-14.750000]}" id="NCID0EQREO" xlink:type="simple">-14.75, 49.46667</named-content></named-content>; alt. 1200 m; 11 Nov 1994; B.L. Fisher leg.; <ext-link xmlns:xlink="http://www.w3.org/1999/xlink" ext-link-type="uri" xlink:href="http://data.antweb.org/specimen/CASENT0198570" xlink:type="simple">CASENT0198570</ext-link>, <ext-link xmlns:xlink="http://www.w3.org/1999/xlink" ext-link-type="uri" xlink:href="http://data.antweb.org/specimen/CASENT0198571" xlink:type="simple">CASENT0198571</ext-link>, <ext-link xmlns:xlink="http://www.w3.org/1999/xlink" ext-link-type="uri" xlink:href="http://data.antweb.org/specimen/CASENT0198574" xlink:type="simple">CASENT0198574</ext-link>, <ext-link xmlns:xlink="http://www.w3.org/1999/xlink" ext-link-type="uri" xlink:href="http://data.antweb.org/specimen/CASENT0235107" xlink:type="simple">CASENT0235107</ext-link> (<named-content xmlns:xlink="http://www.w3.org/1999/xlink" content-type="dwc:institutional_code" xlink:type="simple">CASC</named-content>). •2w., 2q.; Makirovana Forest; <named-content xmlns:xlink="http://www.w3.org/1999/xlink" content-type="dwc:verbatimCoordinates" xlink:type="simple"><named-content content-type="geo-json" specific-use="{&#34;type&#34;:&#34;Point&#34;,&#34;coordinates&#34;:[49.947700,-14.165060]}" id="NCID0ERSEO" xlink:type="simple">-14.16506, 49.9477</named-content></named-content>; alt. 900 m; 30 Apr 2011; B.L. Fisher et al. leg.; <ext-link xmlns:xlink="http://www.w3.org/1999/xlink" ext-link-type="uri" xlink:href="http://data.antweb.org/specimen/CASENT0231036" xlink:type="simple">CASENT0231036</ext-link>, <ext-link xmlns:xlink="http://www.w3.org/1999/xlink" ext-link-type="uri" xlink:href="http://data.antweb.org/specimen/CASENT0231037" xlink:type="simple">CASENT0231037</ext-link>, <ext-link xmlns:xlink="http://www.w3.org/1999/xlink" ext-link-type="uri" xlink:href="http://data.antweb.org/specimen/CASENT0923175" xlink:type="simple">CASENT0923175</ext-link> (<named-content xmlns:xlink="http://www.w3.org/1999/xlink" content-type="dwc:institutional_code" xlink:type="simple">CASC</named-content>). •6w., 3s.; Parc National de Marojejy, Manantenina River, 27.6 km 35°NE Andapa, 9.6 km 327°NNW Manantenina; <named-content xmlns:xlink="http://www.w3.org/1999/xlink" content-type="dwc:verbatimCoordinates" xlink:type="simple"><named-content content-type="geo-json" specific-use="{&#34;type&#34;:&#34;Point&#34;,&#34;coordinates&#34;:[49.760000,-14.435000]}" id="NCID0ENTEO" xlink:type="simple">-14.435, 49.76</named-content></named-content>; alt. 775 m; 15 Nov 2003; B.L. Fisher et al. leg.; <ext-link xmlns:xlink="http://www.w3.org/1999/xlink" ext-link-type="uri" xlink:href="http://data.antweb.org/specimen/CASENT0495015" xlink:type="simple">CASENT0495015</ext-link>, <ext-link xmlns:xlink="http://www.w3.org/1999/xlink" ext-link-type="uri" xlink:href="http://data.antweb.org/specimen/CASENT0495016" xlink:type="simple">CASENT0495016</ext-link>, <ext-link xmlns:xlink="http://www.w3.org/1999/xlink" ext-link-type="uri" xlink:href="http://data.antweb.org/specimen/CASENT0495019" xlink:type="simple">CASENT0495019</ext-link> (<named-content xmlns:xlink="http://www.w3.org/1999/xlink" content-type="dwc:institutional_code" xlink:type="simple">CASC</named-content>). •3w.; Parc National de Marojejy, Manantenina River, 28.0 km 38°NE Andapa, 8.2 km 333°NNW Manantenina; <named-content xmlns:xlink="http://www.w3.org/1999/xlink" content-type="dwc:verbatimCoordinates" xlink:type="simple"><named-content content-type="geo-json" specific-use="{&#34;type&#34;:&#34;Point&#34;,&#34;coordinates&#34;:[49.775000,-14.436670]}" id="NCID0EJUEO" xlink:type="simple">-14.43667, 49.775</named-content></named-content>; alt. 450 m; 12 Nov 2003; B.L. Fisher et al. leg.; <ext-link xmlns:xlink="http://www.w3.org/1999/xlink" ext-link-type="uri" xlink:href="http://data.antweb.org/specimen/CASENT0077212" xlink:type="simple">CASENT0077212</ext-link> (<named-content xmlns:xlink="http://www.w3.org/1999/xlink" content-type="dwc:institutional_code" xlink:type="simple">CASC</named-content>). –<bold><italic>Mahajanga</italic></bold>: •1w., 1s.; Réserve Spéciale Marotandrano, Marotandrano 48.3 km S Mandritsara; <named-content xmlns:xlink="http://www.w3.org/1999/xlink" content-type="dwc:verbatimCoordinates" xlink:type="simple"><named-content content-type="geo-json" specific-use="{&#34;type&#34;:&#34;Point&#34;,&#34;coordinates&#34;:[48.814430,-16.283220]}" id="NCID0E5UEO" xlink:type="simple">-16.28322, 48.81443</named-content></named-content>; alt. 865 m; 7 Dec 2007; B.L. Fisher et al. leg.; <ext-link xmlns:xlink="http://www.w3.org/1999/xlink" ext-link-type="uri" xlink:href="http://data.antweb.org/specimen/CASENT0134300" xlink:type="simple">CASENT0134300</ext-link> (<named-content xmlns:xlink="http://www.w3.org/1999/xlink" content-type="dwc:institutional_code" xlink:type="simple">CASC</named-content>). –<bold><italic>Toamasina</italic></bold>: •2w., 2s.; F.C. Didy; <named-content xmlns:xlink="http://www.w3.org/1999/xlink" content-type="dwc:verbatimCoordinates" xlink:type="simple"><named-content content-type="geo-json" specific-use="{&#34;type&#34;:&#34;Point&#34;,&#34;coordinates&#34;:[48.578330,-18.198330]}" id="NCID0ETVEO" xlink:type="simple">-18.19833, 48.57833</named-content></named-content>; alt. 960 m; 16 Dec 1998; Ratsirarson leg.; <ext-link xmlns:xlink="http://www.w3.org/1999/xlink" ext-link-type="uri" xlink:href="http://data.antweb.org/specimen/CASENT0198558" xlink:type="simple">CASENT0198558</ext-link>, <ext-link xmlns:xlink="http://www.w3.org/1999/xlink" ext-link-type="uri" xlink:href="http://data.antweb.org/specimen/CASENT0198898" xlink:type="simple">CASENT0198898</ext-link> (<named-content xmlns:xlink="http://www.w3.org/1999/xlink" content-type="dwc:institutional_code" xlink:type="simple">CASC</named-content>). •5w., 2s.; Montagne d’Akirindro 7.6 km 341°NNW Ambinanitelo; <named-content xmlns:xlink="http://www.w3.org/1999/xlink" content-type="dwc:verbatimCoordinates" xlink:type="simple"><named-content content-type="geo-json" specific-use="{&#34;type&#34;:&#34;Point&#34;,&#34;coordinates&#34;:[49.548330,-15.288330]}" id="NCID0EKWEO" xlink:type="simple">-15.28833, 49.54833</named-content></named-content>; alt. 600 m; 17 Mar 2003; B.L. Fisher et al. leg.; <ext-link xmlns:xlink="http://www.w3.org/1999/xlink" ext-link-type="uri" xlink:href="http://data.antweb.org/specimen/CASENT0038919" xlink:type="simple">CASENT0038919</ext-link>, <ext-link xmlns:xlink="http://www.w3.org/1999/xlink" ext-link-type="uri" xlink:href="http://data.antweb.org/specimen/CASENT0496319" xlink:type="simple">CASENT0496319</ext-link>, <ext-link xmlns:xlink="http://www.w3.org/1999/xlink" ext-link-type="uri" xlink:href="http://data.antweb.org/specimen/CASENT0496320" xlink:type="simple">CASENT0496320</ext-link> (<named-content xmlns:xlink="http://www.w3.org/1999/xlink" content-type="dwc:institutional_code" xlink:type="simple">CASC</named-content>). •2s.; Montagne d’Anjanaharibe, 19.5 km 27°NNE Ambinanitelo; <named-content xmlns:xlink="http://www.w3.org/1999/xlink" content-type="dwc:verbatimCoordinates" xlink:type="simple"><named-content content-type="geo-json" specific-use="{&#34;type&#34;:&#34;Point&#34;,&#34;coordinates&#34;:[49.635000,-15.178330]}" id="NCID0EGXEO" xlink:type="simple">-15.17833, 49.635</named-content></named-content>; alt. 1100 m; 12 Mar 2003; B.L. Fisher et al. leg.; <ext-link xmlns:xlink="http://www.w3.org/1999/xlink" ext-link-type="uri" xlink:href="http://data.antweb.org/specimen/CASENT0038295" xlink:type="simple">CASENT0038295</ext-link>, <ext-link xmlns:xlink="http://www.w3.org/1999/xlink" ext-link-type="uri" xlink:href="http://data.antweb.org/specimen/CASENT0038311" xlink:type="simple">CASENT0038311</ext-link> (<named-content xmlns:xlink="http://www.w3.org/1999/xlink" content-type="dwc:institutional_code" xlink:type="simple">CASC</named-content>). •3w., 1s., 1m.; Parc National de Zahamena, Tetezambatana forest, near junction of Nosivola and Manakambahiny Rivers; <named-content xmlns:xlink="http://www.w3.org/1999/xlink" content-type="dwc:verbatimCoordinates" xlink:type="simple"><named-content content-type="geo-json" specific-use="{&#34;type&#34;:&#34;Point&#34;,&#34;coordinates&#34;:[48.729360,-17.742980]}" id="NCID0E4XEO" xlink:type="simple">-17.74298, 48.72936</named-content></named-content>; alt. 860 m; 18 Feb 2009; B.L. Fisher et al. leg.; <ext-link xmlns:xlink="http://www.w3.org/1999/xlink" ext-link-type="uri" xlink:href="http://data.antweb.org/specimen/CASENT0150555" xlink:type="simple">CASENT0150555</ext-link>, <ext-link xmlns:xlink="http://www.w3.org/1999/xlink" ext-link-type="uri" xlink:href="http://data.antweb.org/specimen/CASENT0150556" xlink:type="simple">CASENT0150556</ext-link>, <ext-link xmlns:xlink="http://www.w3.org/1999/xlink" ext-link-type="uri" xlink:href="http://data.antweb.org/specimen/CASENT0151067" xlink:type="simple">CASENT0151067</ext-link>, <ext-link xmlns:xlink="http://www.w3.org/1999/xlink" ext-link-type="uri" xlink:href="http://data.antweb.org/specimen/CASENT0235021" xlink:type="simple">CASENT0235021</ext-link> (<named-content xmlns:xlink="http://www.w3.org/1999/xlink" content-type="dwc:institutional_code" xlink:type="simple">CASC</named-content>).</p></tp:treatment-sec><tp:treatment-sec sec-type="diagnosis" id="SECID0E2YEO"><title>Diagnosis.</title><p><bold><italic>Major workers</italic>.</bold> Head in full face view rectangular, slightly widening posteriorly; sides of the head with moderately dense, long, erect pilosity; frons with thick, sparse to moderately sparse, longitudinal rugae, interspaces smooth or with indistinct but dense rugulae; inner hypostomal teeth distinct, low, thick and triangular, with rounded apex; outer hypostomal teeth higher and slightly wider than inner hypostomal teeth, thick, with rounded tips, and wide base; inner and outer teeth closely spaced and connected by indistinct concavity; propodeal spines moderately long, narrow, with base slightly wider than top; first gastral tergite finely shagreened. <bold><italic>Minor workers</italic>.</bold> Whole head foveolate; thick, sparse, longitudinal to irregular rugae overlie foveolate sculpture on frons and malar area, upper part of frons with rugae curved outward; sparse, irregular to arcuate, thick rugae overlie foveolate sculpture on vertex and genae; promesonotum low, short, flat or slightly convex, with steep posterior declivity; mesosoma foveolate, with sparse, thick and irregular rugae overlying foveolae; anepisternum, katepisternum, and mesosoma smooth.</p></tp:treatment-sec><tp:treatment-sec sec-type="description" id="SECID0EKZEO"><title>Description.</title><p><bold>Major workers.</bold> Measurements (<italic>N</italic> = 10): <abbrev xmlns:xlink="http://www.w3.org/1999/xlink" xlink:title="maximum distance from the midpoint of the anterior clypeal margin to the midpoint of the posterior margin of the head" id="ABBRID0EUZEO" xlink:type="simple">HL</abbrev>: 1.7–1.92 (1.8); <abbrev xmlns:xlink="http://www.w3.org/1999/xlink" xlink:title="head width" id="ABBRID0EYZEO" xlink:type="simple">HW</abbrev>: 1.57–1.7 (1.62); <abbrev xmlns:xlink="http://www.w3.org/1999/xlink" xlink:title="scape length" id="ABBRID0E3ZEO" xlink:type="simple">SL</abbrev>: 0.64–0.71 (0.68); <abbrev xmlns:xlink="http://www.w3.org/1999/xlink" xlink:title="eye length" id="ABBRID0EA1EO" xlink:type="simple">EL</abbrev>: 0.18–0.2 (0.19); <abbrev xmlns:xlink="http://www.w3.org/1999/xlink" xlink:title="mesosoma length" id="ABBRID0EE1EO" xlink:type="simple">WL</abbrev>: 1.09–1.27 (1.18); <abbrev xmlns:xlink="http://www.w3.org/1999/xlink" xlink:title="propodeal spine length" id="ABBRID0EI1EO" xlink:type="simple">PSL</abbrev>: 0.24–0.27 (0.26); <abbrev xmlns:xlink="http://www.w3.org/1999/xlink" xlink:title="metatibia length" id="ABBRID0EM1EO" xlink:type="simple">MTL</abbrev>: 0.68–0.73 (0.7); <abbrev xmlns:xlink="http://www.w3.org/1999/xlink" xlink:title="pronotum width" id="ABBRID0EQ1EO" xlink:type="simple">PNW</abbrev>: 0.77–0.8 (0.78); <abbrev xmlns:xlink="http://www.w3.org/1999/xlink" xlink:title="petiole width" id="ABBRID0EU1EO" xlink:type="simple">PTW</abbrev>: 0.23–0.28 (0.25); <abbrev xmlns:xlink="http://www.w3.org/1999/xlink" xlink:title="postpetiole width" id="ABBRID0EY1EO" xlink:type="simple">PPW</abbrev>: 0.62–0.73 (0.68); <abbrev xmlns:xlink="http://www.w3.org/1999/xlink" xlink:title="cephalic index" id="ABBRID0E31EO" xlink:type="simple">CI</abbrev>: 87.2–95.0 (90.1); <abbrev xmlns:xlink="http://www.w3.org/1999/xlink" xlink:title="scape index" id="ABBRID0EA2EO" xlink:type="simple">SI</abbrev>: 39.0–44.0 (41.7); <abbrev xmlns:xlink="http://www.w3.org/1999/xlink" xlink:title="propodeal spine index" id="ABBRID0EE2EO" xlink:type="simple">PSLI</abbrev>: 13.4–15.9 (14.4); <abbrev xmlns:xlink="http://www.w3.org/1999/xlink" xlink:title="postpetiole width index" id="ABBRID0EI2EO" xlink:type="simple">PPI</abbrev>: 32.4–39.7 (36.2); <abbrev xmlns:xlink="http://www.w3.org/1999/xlink" xlink:title="pronotum index" id="ABBRID0EM2EO" xlink:type="simple">PNI</abbrev>: 46.4–50.0 (48.2); <abbrev xmlns:xlink="http://www.w3.org/1999/xlink" xlink:title="tibia index" id="ABBRID0EQ2EO" xlink:type="simple">MTI</abbrev>: 41.1–44.4 (43.4). <bold><italic>Head</italic>.</bold> In full-face view rectangular, slightly widening posteriorly, anterior of eyes relatively straight, posterior of eyes slightly convex (Fig. <xref ref-type="fig" rid="F54">54B</xref>). In lateral view sub-rectangular; ventral and dorsal faces finely convex; dorsal face finely depressed posteriorly, forming shallow transverse depression between frons and occipital lobes; inner hypostomal teeth invisible. Sides of the head with moderately dense, long, erect pilosity; whole head with dense, moderately long, suberect to erect pilosity. Antennal scrobes indistinct and not delimited by carinulae. Occipital lobes shiny, with thick, sparse, irregular rugae, interspaces smooth to finely rugulose; frons with thick, sparse to moderately sparse, longitudinal rugae, interspaces smooth or with indistinct but dense rugulae; lateral sides of head with thin, dense, irregularly rugoreticulate; malar area with dense and thin longitudinal rugulae; genae with fine, thin, dense rugulae. Clypeus shiny and smooth, with thin, longitudinal rugulae on lateral sides; median notch present, narrow and moderately deep; median longitudinal carina absent; lateral longitudinal carinae absent. Scape, when laid back, reaching midlength of head; pilosity decumbent to erect (Fig. <xref ref-type="fig" rid="F54">54B, D</xref>). Inner hypostomal teeth distinct, low, thick, and triangular, with rounded apex; outer hypostomal teeth higher and slightly wider than inner hypostomal teeth, thick, with rounded tips, and wide base; inner and outer teeth closely spaced and connected by indistinct concavity (Fig. <xref ref-type="fig" rid="F85">85E</xref>). <bold><italic>Mesosoma</italic>.</bold> In lateral view, promesonotum short, angular, and relatively low, posterior mesonotum steep, with moderately large, tubercle-like projections; promesonotal groove absent; metanotal groove absent or indistinct; propodeal spines moderately long, narrow, with wide base, apex rounded; humeral area with small and flat tubercles (Fig. <xref ref-type="fig" rid="F54">54D</xref>). Surface shiny, pronotum, mesonotum, anepisternum, and katepisternum smooth, with very sparse, thick to thin, irregular rugae, lateral sides of propodeum with few thick, longitudinal rugae; sometimes surface with additional indistinct and sparse rugulae on promesonotum. Pilosity moderately sparse, long, and erect (Fig. <xref ref-type="fig" rid="F54">54D, F</xref>). <bold><italic>Petiole</italic>.</bold> Shiny, finely shagreened to smooth; peduncle short, with small, rounded horizontal lobes on its basal part; node moderately high and narrow, with convex apex, in rear view node relatively straight; pilosity moderately dense and erect (Fig. <xref ref-type="fig" rid="F54">54D, F</xref>). <bold><italic>Postpetiole</italic>.</bold> Shiny and finely shagreened; short and rounded; in dorsal view sides with relatively long, acute, triangular projections; pilosity long, moderately dense and erect (Fig. <xref ref-type="fig" rid="F54">54D, F</xref>). <bold><italic>Petiole</italic>.</bold> First gastral tergite shiny and finely shagreened; pilosity dense, long and erect (Fig. <xref ref-type="fig" rid="F54">54D, F</xref>). <bold><italic>Colour</italic>.</bold> Unicolourous, brown to dark brown; legs dark yellow (Fig. <xref ref-type="fig" rid="F54">54D, F</xref>).</p><fig id="F54" position="float" orientation="portrait"><object-id xmlns:xlink="http://www.w3.org/1999/xlink" content-type="doi" xlink:type="simple">10.3897/zookeys.905.39592.figure54</object-id><label>Figure 54.</label><caption><p><italic><tp:taxon-name><tp:taxon-name-part taxon-name-part-type="genus" reg="Pheidole">Pheidole</tp:taxon-name-part> <tp:taxon-name-part taxon-name-part-type="species" reg="makirovana">makirovana</tp:taxon-name-part></tp:taxon-name></italic> sp. nov., full-face view (<bold>A</bold>), profile (<bold>C</bold>), and dorsal view (<bold>E</bold>) of paratype minor worker (<ext-link xmlns:xlink="http://www.w3.org/1999/xlink" ext-link-type="uri" xlink:href="http://data.antweb.org/specimen/CASENT0923174" xlink:type="simple">CASENT0923174</ext-link>) and full-face view (<bold>B</bold>), profile (<bold>D</bold>), and dorsal view (<bold>F</bold>) of holotype major worker (<ext-link xmlns:xlink="http://www.w3.org/1999/xlink" ext-link-type="uri" xlink:href="http://data.antweb.org/specimen/CASENT0231059" xlink:type="simple">CASENT0231059</ext-link>).</p></caption><graphic xmlns:xlink="http://www.w3.org/1999/xlink" xlink:href="zookeys-905-001-g054.jpg" position="float" orientation="portrait" xlink:type="simple" id="oo_373101.jpg"><uri content-type="original_file" xlink:type="simple">https://binary.pensoft.net/fig/373101</uri></graphic></fig><p><bold>Minor workers.</bold> Measurements (<italic>N</italic> = 10): <abbrev xmlns:xlink="http://www.w3.org/1999/xlink" xlink:title="maximum distance from the midpoint of the anterior clypeal margin to the midpoint of the posterior margin of the head" id="ABBRID0EE6EO" xlink:type="simple">HL</abbrev>: 0.57–0.62 (0.59); <abbrev xmlns:xlink="http://www.w3.org/1999/xlink" xlink:title="head width" id="ABBRID0EI6EO" xlink:type="simple">HW</abbrev>: 0.53–0.57 (0.54); <abbrev xmlns:xlink="http://www.w3.org/1999/xlink" xlink:title="scape length" id="ABBRID0EM6EO" xlink:type="simple">SL</abbrev>: 0.56–0.61 (0.59); <abbrev xmlns:xlink="http://www.w3.org/1999/xlink" xlink:title="eye length" id="ABBRID0EQ6EO" xlink:type="simple">EL</abbrev>: 0.11–0.12 (0.11); <abbrev xmlns:xlink="http://www.w3.org/1999/xlink" xlink:title="mesosoma length" id="ABBRID0EU6EO" xlink:type="simple">WL</abbrev>: 0.69–0.79 (0.75); <abbrev xmlns:xlink="http://www.w3.org/1999/xlink" xlink:title="propodeal spine length" id="ABBRID0EY6EO" xlink:type="simple">PSL</abbrev>: 0.11–0.14 (0.12); <abbrev xmlns:xlink="http://www.w3.org/1999/xlink" xlink:title="metatibia length" id="ABBRID0E36EO" xlink:type="simple">MTL</abbrev>: 0.44–0.48 (0.47); <abbrev xmlns:xlink="http://www.w3.org/1999/xlink" xlink:title="pronotum width" id="ABBRID0EAAFO" xlink:type="simple">PNW</abbrev>: 0.36–0.4 (0.37); <abbrev xmlns:xlink="http://www.w3.org/1999/xlink" xlink:title="petiole width" id="ABBRID0EEAFO" xlink:type="simple">PTW</abbrev>: 0.06–0.09 (0.07); <abbrev xmlns:xlink="http://www.w3.org/1999/xlink" xlink:title="postpetiole width" id="ABBRID0EIAFO" xlink:type="simple">PPW</abbrev>: 0.11–0.13 (0.12); <abbrev xmlns:xlink="http://www.w3.org/1999/xlink" xlink:title="cephalic index" id="ABBRID0EMAFO" xlink:type="simple">CI</abbrev>: 88.5–94.6 (91.8); <abbrev xmlns:xlink="http://www.w3.org/1999/xlink" xlink:title="scape index" id="ABBRID0EQAFO" xlink:type="simple">SI</abbrev>: 103.2–112.8 (107.8); <abbrev xmlns:xlink="http://www.w3.org/1999/xlink" xlink:title="propodeal spine index" id="ABBRID0EUAFO" xlink:type="simple">PSLI</abbrev>: 17.9–23.6 (21.0); <abbrev xmlns:xlink="http://www.w3.org/1999/xlink" xlink:title="postpetiole width index" id="ABBRID0EYAFO" xlink:type="simple">PPI</abbrev>: 54.6–67.2 (61.4); <abbrev xmlns:xlink="http://www.w3.org/1999/xlink" xlink:title="pronotum index" id="ABBRID0E3AFO" xlink:type="simple">PNI</abbrev>: 66.8–71.8 (69.2); <abbrev xmlns:xlink="http://www.w3.org/1999/xlink" xlink:title="tibia index" id="ABBRID0EABFO" xlink:type="simple">MTI</abbrev>: 80.0–90.7 (86.0). <bold><italic>Head</italic>.</bold> Occipital margin straight or indistinctly concave; occipital carina indistinct, weakly developed (Fig. <xref ref-type="fig" rid="F54">54A</xref>). Pilosity moderately dense, long, erect. Whole head foveolate; thick, sparse, longitudinal to irregular rugae overlie foveolate sculpture on frons and malar area, upper part of frons with rugae curved outward; sparse, irregular to arcuate, thick rugae overlie foveolate sculpture on vertex and genae. Clypeus with median longitudinal carina present; two lateral longitudinal carinae absent. Scape, when laid back, surpassing the posterior head margin by two-fifths of its length; pilosity erect (Fig. <xref ref-type="fig" rid="F54">54A, C</xref>). <bold><italic>Mesosoma</italic>.</bold> In lateral view, promesonotum low, short, flat or slightly convex, with steep posterior declivity; promesonotal groove absent; metanotal groove absent or indistinct; propodeal spines moderately long, triangular, apex acute (Fig. <xref ref-type="fig" rid="F54">54C</xref>). Sculpture foveolate, with sparse, thick, and irregular rugae overlying foveolae; anepisternum, katepisternum, and mesosoma smooth. Pilosity sparse, long, and erect (Fig. <xref ref-type="fig" rid="F54">54C, E</xref>). <bold><italic>Petiole</italic>.</bold> Peduncle moderately long and thin; node moderately high, triangular, and small; with few long, erect setae (Fig. <xref ref-type="fig" rid="F54">54C, E</xref>). <bold><italic>Postpetiole</italic>.</bold> Short, low, and convex; with few short, erect setae (Fig. <xref ref-type="fig" rid="F54">54C, E</xref>). <bold><italic>Petiole</italic>.</bold> With sparse, erect pilosity (Fig. <xref ref-type="fig" rid="F54">54C, E</xref>). <bold><italic>Colour</italic>.</bold> Unicolourous, yellowish brown to brown; legs yellow (Fig. <xref ref-type="fig" rid="F54">54C, E</xref>).</p></tp:treatment-sec><tp:treatment-sec sec-type="etymology" id="SECID0E3CFO"><title>Etymology.</title><p>From the type locality.</p></tp:treatment-sec><tp:treatment-sec sec-type="biology" id="SECID0EBDFO"><title>Biology.</title><p>The species was collected between 450–1200 m in elevation, in transitional humid forest, rainforest, and montane rainforest. Nests were located in rotten logs and rotten twigs on the ground.</p></tp:treatment-sec><tp:treatment-sec sec-type="comments" id="SECID0EGDFO"><title>Comments.</title><p><italic><tp:taxon-name><tp:taxon-name-part taxon-name-part-type="genus" reg="Pheidole">Pheidole</tp:taxon-name-part> <tp:taxon-name-part taxon-name-part-type="species" reg="makirovana">makirovana</tp:taxon-name-part></tp:taxon-name></italic> sp. nov. is most similar to <italic><tp:taxon-name><tp:taxon-name-part taxon-name-part-type="genus" reg="Pheidole">P.</tp:taxon-name-part> <tp:taxon-name-part taxon-name-part-type="species" reg="curvistriata">curvistriata</tp:taxon-name-part></tp:taxon-name></italic> sp. nov. <bold><italic>Major workers</italic>.</bold><italic><tp:taxon-name><tp:taxon-name-part taxon-name-part-type="genus" reg="Pheidole">Pheidole</tp:taxon-name-part> <tp:taxon-name-part taxon-name-part-type="species" reg="makirovana">makirovana</tp:taxon-name-part></tp:taxon-name></italic> sp. nov. differs from <italic><tp:taxon-name><tp:taxon-name-part taxon-name-part-type="genus" reg="Pheidole">P.</tp:taxon-name-part> <tp:taxon-name-part taxon-name-part-type="species" reg="curvistriata">curvistriata</tp:taxon-name-part></tp:taxon-name></italic> sp. nov. by pronotum, mesonotum, anepisternum, and katepisternum with smooth notches and outer hypostomal teeth wider than inner hypostomal teeth. <bold><italic>Minor workers</italic>.</bold><italic><tp:taxon-name><tp:taxon-name-part taxon-name-part-type="genus" reg="Pheidole">Pheidole</tp:taxon-name-part> <tp:taxon-name-part taxon-name-part-type="species" reg="makirovana">makirovana</tp:taxon-name-part></tp:taxon-name></italic> sp. nov. differs from <italic><tp:taxon-name><tp:taxon-name-part taxon-name-part-type="genus" reg="Pheidole">P.</tp:taxon-name-part> <tp:taxon-name-part taxon-name-part-type="species" reg="curvistriata">curvistriata</tp:taxon-name-part></tp:taxon-name></italic> sp. nov. by rugae on upper part of frons curved outward and smooth mesosoma.</p></tp:treatment-sec><tp:treatment-sec><!--Section generated to contain objects referenced in tp:taxon-treatment.--><fig id="F85" position="float" orientation="portrait"><object-id xmlns:xlink="http://www.w3.org/1999/xlink" content-type="doi" xlink:type="simple">10.3897/zookeys.905.39592.figure85</object-id><label>Figure 85.</label><caption><p>Hypostomal teeth. <italic><tp:taxon-name><tp:taxon-name-part taxon-name-part-type="genus" reg="Pheidole">Pheidole</tp:taxon-name-part> <tp:taxon-name-part taxon-name-part-type="species" reg="madinika">madinika</tp:taxon-name-part></tp:taxon-name></italic> sp. nov. (<bold>A</bold>). <italic><tp:taxon-name><tp:taxon-name-part taxon-name-part-type="genus" reg="Pheidole">P.</tp:taxon-name-part> <tp:taxon-name-part taxon-name-part-type="species" reg="mahaboensis">mahaboensis</tp:taxon-name-part></tp:taxon-name></italic> sp. nov. (<bold>B</bold>). <italic><tp:taxon-name><tp:taxon-name-part taxon-name-part-type="genus" reg="Pheidole">P.</tp:taxon-name-part> <tp:taxon-name-part taxon-name-part-type="species" reg="maizina">maizina</tp:taxon-name-part></tp:taxon-name></italic> sp. nov. (<bold>C</bold>). <italic><tp:taxon-name><tp:taxon-name-part taxon-name-part-type="genus" reg="Pheidole">P.</tp:taxon-name-part> <tp:taxon-name-part taxon-name-part-type="species" reg="makaensis">makaensis</tp:taxon-name-part></tp:taxon-name></italic> sp. nov. (<bold>D</bold>). <italic><tp:taxon-name><tp:taxon-name-part taxon-name-part-type="genus" reg="Pheidole">P.</tp:taxon-name-part> <tp:taxon-name-part taxon-name-part-type="species" reg="makirovana">makirovana</tp:taxon-name-part></tp:taxon-name></italic> sp. nov. (<bold>E</bold>). <italic><tp:taxon-name><tp:taxon-name-part taxon-name-part-type="genus" reg="Pheidole">P.</tp:taxon-name-part> <tp:taxon-name-part taxon-name-part-type="species" reg="manantenensis">manantenensis</tp:taxon-name-part></tp:taxon-name></italic> sp. nov. (<bold>F</bold>). <italic><tp:taxon-name><tp:taxon-name-part taxon-name-part-type="genus" reg="Pheidole">P.</tp:taxon-name-part> <tp:taxon-name-part taxon-name-part-type="species" reg="mantadia">mantadia</tp:taxon-name-part></tp:taxon-name></italic> sp. nov. (<bold>G</bold>). <italic><tp:taxon-name><tp:taxon-name-part taxon-name-part-type="genus" reg="Pheidole">P.</tp:taxon-name-part> <tp:taxon-name-part taxon-name-part-type="species" reg="marieannae">marieannae</tp:taxon-name-part></tp:taxon-name></italic> sp. nov. (<bold>H</bold>). <italic><tp:taxon-name><tp:taxon-name-part taxon-name-part-type="genus" reg="Pheidole">P.</tp:taxon-name-part> <tp:taxon-name-part taxon-name-part-type="species" reg="masoala">masoala</tp:taxon-name-part></tp:taxon-name></italic> sp. nov. (<bold>I</bold>). <italic><tp:taxon-name><tp:taxon-name-part taxon-name-part-type="genus" reg="Pheidole">P.</tp:taxon-name-part> <tp:taxon-name-part taxon-name-part-type="species" reg="mavesatra">mavesatra</tp:taxon-name-part></tp:taxon-name></italic> sp. nov. (<bold>J</bold>). <italic><tp:taxon-name><tp:taxon-name-part taxon-name-part-type="genus" reg="Pheidole">P.</tp:taxon-name-part> <tp:taxon-name-part taxon-name-part-type="species" reg="miramila">miramila</tp:taxon-name-part></tp:taxon-name></italic> sp. nov. (<bold>K</bold>). <italic><tp:taxon-name><tp:taxon-name-part taxon-name-part-type="genus" reg="Pheidole">P.</tp:taxon-name-part> <tp:taxon-name-part taxon-name-part-type="species" reg="moramanaensis">moramanaensis</tp:taxon-name-part></tp:taxon-name></italic> sp. nov. (<bold>L</bold>). <italic><tp:taxon-name><tp:taxon-name-part taxon-name-part-type="genus" reg="Pheidole">P.</tp:taxon-name-part> <tp:taxon-name-part taxon-name-part-type="species" reg="navoatrensis">navoatrensis</tp:taxon-name-part></tp:taxon-name></italic> sp. nov. (<bold>M</bold>). <italic><tp:taxon-name><tp:taxon-name-part taxon-name-part-type="genus" reg="Pheidole">P.</tp:taxon-name-part> <tp:taxon-name-part taxon-name-part-type="species" reg="nemoralis">nemoralis</tp:taxon-name-part></tp:taxon-name></italic> Forel (<bold>N</bold>). <italic><tp:taxon-name><tp:taxon-name-part taxon-name-part-type="genus" reg="Pheidole">P.</tp:taxon-name-part> <tp:taxon-name-part taxon-name-part-type="species" reg="ocypodea">ocypodea</tp:taxon-name-part></tp:taxon-name></italic> sp. nov. (<bold>O</bold>). <italic><tp:taxon-name><tp:taxon-name-part taxon-name-part-type="genus" reg="Pheidole">P.</tp:taxon-name-part> <tp:taxon-name-part taxon-name-part-type="species" reg="parviocula">parviocula</tp:taxon-name-part></tp:taxon-name></italic> sp. nov. (<bold>P</bold>). <italic><tp:taxon-name><tp:taxon-name-part taxon-name-part-type="genus" reg="Pheidole">P.</tp:taxon-name-part> <tp:taxon-name-part taxon-name-part-type="species" reg="petax">petax</tp:taxon-name-part></tp:taxon-name></italic> Forel (<bold>Q</bold>). <italic><tp:taxon-name><tp:taxon-name-part taxon-name-part-type="genus" reg="Pheidole">P.</tp:taxon-name-part> <tp:taxon-name-part taxon-name-part-type="species" reg="podargea">podargea</tp:taxon-name-part></tp:taxon-name></italic> sp. nov. (<bold>R</bold>). <italic><tp:taxon-name><tp:taxon-name-part taxon-name-part-type="genus" reg="Pheidole">P.</tp:taxon-name-part> <tp:taxon-name-part taxon-name-part-type="species" reg="praegrandis">praegrandis</tp:taxon-name-part></tp:taxon-name></italic> sp. nov. (<bold>S</bold>). <italic><tp:taxon-name><tp:taxon-name-part taxon-name-part-type="genus" reg="Pheidole">P.</tp:taxon-name-part> <tp:taxon-name-part taxon-name-part-type="species" reg="ranohirensis">ranohirensis</tp:taxon-name-part></tp:taxon-name></italic> sp. nov. (<bold>T</bold>). <italic><tp:taxon-name><tp:taxon-name-part taxon-name-part-type="genus" reg="Pheidole">P.</tp:taxon-name-part> <tp:taxon-name-part taxon-name-part-type="species" reg="rugocephala">rugocephala</tp:taxon-name-part></tp:taxon-name></italic> sp. nov. (<bold>U</bold>). <italic><tp:taxon-name><tp:taxon-name-part taxon-name-part-type="genus" reg="Pheidole">P.</tp:taxon-name-part> <tp:taxon-name-part taxon-name-part-type="species" reg="rugofitarata">rugofitarata</tp:taxon-name-part></tp:taxon-name></italic> sp. nov. (<bold>V</bold>). <italic><tp:taxon-name><tp:taxon-name-part taxon-name-part-type="genus" reg="Pheidole">P.</tp:taxon-name-part> <tp:taxon-name-part taxon-name-part-type="species" reg="scabrata">scabrata</tp:taxon-name-part></tp:taxon-name></italic> Forel (<bold>W</bold>). <italic><tp:taxon-name><tp:taxon-name-part taxon-name-part-type="genus" reg="Pheidole">P.</tp:taxon-name-part> <tp:taxon-name-part taxon-name-part-type="species" reg="typhlos">typhlos</tp:taxon-name-part></tp:taxon-name></italic> sp. nov. (<bold>X</bold>). <italic><tp:taxon-name><tp:taxon-name-part taxon-name-part-type="genus" reg="Pheidole">P.</tp:taxon-name-part> <tp:taxon-name-part taxon-name-part-type="species" reg="vatovavensis">vatovavensis</tp:taxon-name-part></tp:taxon-name></italic> sp. nov. (<bold>Y</bold>). <italic><tp:taxon-name><tp:taxon-name-part taxon-name-part-type="genus" reg="Pheidole">P.</tp:taxon-name-part> <tp:taxon-name-part taxon-name-part-type="species" reg="voasara">voasara</tp:taxon-name-part></tp:taxon-name></italic> sp. nov. (<bold>Z</bold>). <italic><tp:taxon-name><tp:taxon-name-part taxon-name-part-type="genus" reg="Pheidole">P.</tp:taxon-name-part> <tp:taxon-name-part taxon-name-part-type="species" reg="vohemarensis">vohemarensis</tp:taxon-name-part></tp:taxon-name></italic> sp. nov. (<bold>AA</bold>). <italic><tp:taxon-name><tp:taxon-name-part taxon-name-part-type="genus" reg="Pheidole">P.</tp:taxon-name-part> <tp:taxon-name-part taxon-name-part-type="species" reg="zavamanira">zavamanira</tp:taxon-name-part></tp:taxon-name></italic> sp. nov. (<bold>AB</bold>).</p></caption><graphic xmlns:xlink="http://www.w3.org/1999/xlink" xlink:href="zookeys-905-001-g085.jpg" position="float" orientation="portrait" xlink:type="simple" id="oo_373132.jpg"><uri content-type="original_file" xlink:type="simple">https://binary.pensoft.net/fig/373132</uri></graphic></fig><fig id="F87" position="float" orientation="portrait"><object-id xmlns:xlink="http://www.w3.org/1999/xlink" content-type="doi" xlink:type="simple">10.3897/zookeys.905.39592.figure87</object-id><label>Figure 87.</label><caption><p>Distribution. <italic><tp:taxon-name><tp:taxon-name-part taxon-name-part-type="genus" reg="Pheidole">Pheidole</tp:taxon-name-part> <tp:taxon-name-part taxon-name-part-type="species" reg="lamperos">lamperos</tp:taxon-name-part></tp:taxon-name></italic> sp. nov. (<bold>A</bold>). <italic><tp:taxon-name><tp:taxon-name-part taxon-name-part-type="genus" reg="Pheidole">P.</tp:taxon-name-part> <tp:taxon-name-part taxon-name-part-type="species" reg="longipilosa">longipilosa</tp:taxon-name-part></tp:taxon-name></italic> sp. nov. (<bold>B</bold>). <italic><tp:taxon-name><tp:taxon-name-part taxon-name-part-type="genus" reg="Pheidole">P.</tp:taxon-name-part> <tp:taxon-name-part taxon-name-part-type="species" reg="longispinosa">longispinosa</tp:taxon-name-part></tp:taxon-name></italic> Forel (<bold>C</bold>). <italic><tp:taxon-name><tp:taxon-name-part taxon-name-part-type="genus" reg="Pheidole">P.</tp:taxon-name-part> <tp:taxon-name-part taxon-name-part-type="species" reg="lutea">lutea</tp:taxon-name-part></tp:taxon-name></italic> sp. nov. (<bold>D</bold>). <italic><tp:taxon-name><tp:taxon-name-part taxon-name-part-type="genus" reg="Pheidole">P.</tp:taxon-name-part> <tp:taxon-name-part taxon-name-part-type="species" reg="madinika">madinika</tp:taxon-name-part></tp:taxon-name></italic> sp. nov. (<bold>E</bold>). <italic><tp:taxon-name><tp:taxon-name-part taxon-name-part-type="genus" reg="Pheidole">P.</tp:taxon-name-part> <tp:taxon-name-part taxon-name-part-type="species" reg="mahaboensis">mahaboensis</tp:taxon-name-part></tp:taxon-name></italic> sp. nov. (<bold>F</bold>). <italic><tp:taxon-name><tp:taxon-name-part taxon-name-part-type="genus" reg="Pheidole">P.</tp:taxon-name-part> <tp:taxon-name-part taxon-name-part-type="species" reg="maizina">maizina</tp:taxon-name-part></tp:taxon-name></italic> sp. nov. (<bold>G</bold>). <italic><tp:taxon-name><tp:taxon-name-part taxon-name-part-type="genus" reg="Pheidole">P.</tp:taxon-name-part> <tp:taxon-name-part taxon-name-part-type="species" reg="makaensis">makaensis</tp:taxon-name-part></tp:taxon-name></italic> sp. nov. (<bold>H</bold>). <italic><tp:taxon-name><tp:taxon-name-part taxon-name-part-type="genus" reg="Pheidole">P.</tp:taxon-name-part> <tp:taxon-name-part taxon-name-part-type="species" reg="makirovana">makirovana</tp:taxon-name-part></tp:taxon-name></italic> sp. nov. (<bold>I</bold>). <italic><tp:taxon-name><tp:taxon-name-part taxon-name-part-type="genus" reg="Pheidole">P.</tp:taxon-name-part> <tp:taxon-name-part taxon-name-part-type="species" reg="manantenensis">manantenensis</tp:taxon-name-part></tp:taxon-name></italic> sp. nov. (<bold>J</bold>). <italic><tp:taxon-name><tp:taxon-name-part taxon-name-part-type="genus" reg="Pheidole">P.</tp:taxon-name-part> <tp:taxon-name-part taxon-name-part-type="species" reg="mantadia">mantadia</tp:taxon-name-part></tp:taxon-name></italic> sp. nov. (<bold>K</bold>). <italic><tp:taxon-name><tp:taxon-name-part taxon-name-part-type="genus" reg="Pheidole">P.</tp:taxon-name-part> <tp:taxon-name-part taxon-name-part-type="species" reg="marieannae">marieannae</tp:taxon-name-part></tp:taxon-name></italic> sp. nov. (<bold>L</bold>). <italic><tp:taxon-name><tp:taxon-name-part taxon-name-part-type="genus" reg="Pheidole">P.</tp:taxon-name-part> <tp:taxon-name-part taxon-name-part-type="species" reg="masoala">masoala</tp:taxon-name-part></tp:taxon-name></italic> sp. nov. (<bold>M</bold>). <italic><tp:taxon-name><tp:taxon-name-part taxon-name-part-type="genus" reg="Pheidole">P.</tp:taxon-name-part> <tp:taxon-name-part taxon-name-part-type="species" reg="mavesatra">mavesatra</tp:taxon-name-part></tp:taxon-name></italic> sp. nov. (<bold>N</bold>). <italic><tp:taxon-name><tp:taxon-name-part taxon-name-part-type="genus" reg="Pheidole">P.</tp:taxon-name-part> <tp:taxon-name-part taxon-name-part-type="species" reg="miramila">miramila</tp:taxon-name-part></tp:taxon-name></italic> sp. nov. (<bold>O</bold>). <italic><tp:taxon-name><tp:taxon-name-part taxon-name-part-type="genus" reg="Pheidole">P.</tp:taxon-name-part> <tp:taxon-name-part taxon-name-part-type="species" reg="moramanaensis">moramanaensis</tp:taxon-name-part></tp:taxon-name></italic> sp. nov. (<bold>P</bold>). <italic><tp:taxon-name><tp:taxon-name-part taxon-name-part-type="genus" reg="Pheidole">P.</tp:taxon-name-part> <tp:taxon-name-part taxon-name-part-type="species" reg="navoatrensis">navoatrensis</tp:taxon-name-part></tp:taxon-name></italic> sp. nov. (<bold>R</bold>). <italic><tp:taxon-name><tp:taxon-name-part taxon-name-part-type="genus" reg="Pheidole">P.</tp:taxon-name-part> <tp:taxon-name-part taxon-name-part-type="species" reg="nemoralis">nemoralis</tp:taxon-name-part></tp:taxon-name></italic> Forel (<bold>S</bold>). <italic><tp:taxon-name><tp:taxon-name-part taxon-name-part-type="genus" reg="Pheidole">P.</tp:taxon-name-part> <tp:taxon-name-part taxon-name-part-type="species" reg="ocypodea">ocypodea</tp:taxon-name-part></tp:taxon-name></italic> sp. nov. (<bold>T</bold>). <italic><tp:taxon-name><tp:taxon-name-part taxon-name-part-type="genus" reg="Pheidole">P.</tp:taxon-name-part> <tp:taxon-name-part taxon-name-part-type="species" reg="parviocula">parviocula</tp:taxon-name-part></tp:taxon-name></italic> sp. nov. (<bold>U</bold>).</p></caption><graphic xmlns:xlink="http://www.w3.org/1999/xlink" xlink:href="zookeys-905-001-g087.jpg" position="float" orientation="portrait" xlink:type="simple" id="oo_373134.jpg"><uri content-type="original_file" xlink:type="simple">https://binary.pensoft.net/fig/373134</uri></graphic></fig></tp:treatment-sec></tp:taxon-treatment>
