# Supplementary material for: Pheidole Westwood, 1839 (Hymenoptera, Formicidae) of Madagascar – an introduction and a taxonomic revision of eleven species groups
Source: Zookeys. 2020 Jan 20;905:1–235. doi: 10.3897/zookeys.905.39592 (PMC7004242; doi:10.3897/zookeys.905.39592)
Supplement: XML Treatment for Pheidole glabra [file zookeys.905.39592-treatment39.xml]

<!DOCTYPE tp:taxon-treatment
  PUBLIC "-//TaxonX//DTD Taxonomic Treatment Publishing DTD v0 20100105//EN" "tax-treatment-NSO.dtd">
<tp:taxon-treatment xmlns:tp="http://www.plazi.org/taxpub"><tp:treatment-meta><kwd-group><label>Taxon classification</label><kwd><named-content xmlns:xlink="http://www.w3.org/1999/xlink" content-type="kingdom">Animalia</named-content></kwd><kwd><named-content xmlns:xlink="http://www.w3.org/1999/xlink" content-type="order">Hymenoptera</named-content></kwd><kwd><named-content xmlns:xlink="http://www.w3.org/1999/xlink" content-type="family">Formicidae</named-content></kwd></kwd-group><mixed-citation publication-type="journal"><person-group><name><surname>Salata</surname><given-names>Sebastian</given-names></name><name><surname>Fisher</surname><given-names>Brian L.</given-names></name></person-group><article-title><italic><tp:taxon-name><tp:taxon-name-part taxon-name-part-type="genus" reg="Pheidole">Pheidole</tp:taxon-name-part></tp:taxon-name></italic> Westwood, 1839 (<tp:taxon-name><tp:taxon-name-part taxon-name-part-type="order">Hymenoptera</tp:taxon-name-part></tp:taxon-name>, <tp:taxon-name><tp:taxon-name-part taxon-name-part-type="family">Formicidae</tp:taxon-name-part></tp:taxon-name>) of Madagascar – an introduction and a taxonomic revision of eleven species groups</article-title><source>Zookeys</source><day>20</day><month>1</month><year>2020</year><volume>905</volume><fpage>1</fpage><lpage>235</lpage><pub-id pub-id-type="doi">10.3897/zookeys.905.39592</pub-id></mixed-citation></tp:treatment-meta><tp:nomenclature><tp:taxon-name>
                <tp:taxon-name-part taxon-name-part-type="genus" reg="Pheidole">Pheidole</tp:taxon-name-part>
                <tp:taxon-name-part taxon-name-part-type="species" reg="glabra">glabra</tp:taxon-name-part>
                <object-id xmlns:xlink="http://www.w3.org/1999/xlink" content-type="zoobank" xlink:type="simple">http://zoobank.org/C54726DF-9759-447D-AC25-87D471335D43</object-id>
              </tp:taxon-name><tp:taxon-status xmlns:xlink="http://www.w3.org/1999/xlink" xlink:type="simple">sp. nov.</tp:taxon-status><xref ref-type="fig" rid="F68">Figs 68A–F</xref><xref ref-type="fig" rid="F84">, 84T</xref><xref ref-type="fig" rid="F86">, 86T</xref></tp:nomenclature><tp:treatment-sec sec-type="type material" id="SECID0EJXMO"><title>Type material.</title><p><bold><italic>Holotype</italic>.</bold> Madagascar. •1 major worker; Toliara; Grand Lavasoa, 25.9 km W Tolagnaro; <named-content xmlns:xlink="http://www.w3.org/1999/xlink" content-type="dwc:verbatimCoordinates" xlink:type="simple"><named-content content-type="geo-json" specific-use="{&#34;type&#34;:&#34;Point&#34;,&#34;coordinates&#34;:[46.749000,-25.087670]}" id="NCID0EXXMO" xlink:type="simple">-25.08767, 46.749</named-content></named-content>; alt. 450 m; 30 Nov 2006; B.L. Fisher et al. leg.; BLF15399, <ext-link xmlns:xlink="http://www.w3.org/1999/xlink" ext-link-type="uri" xlink:href="http://data.antweb.org/specimen/CASENT0122911" xlink:type="simple">CASENT0122911</ext-link> (<named-content xmlns:xlink="http://www.w3.org/1999/xlink" content-type="dwc:institutional_code" xlink:type="simple">CASC</named-content>). <bold><italic>Paratype</italic>.</bold> Madagascar. •1 w.; same data as for holotype; <ext-link xmlns:xlink="http://www.w3.org/1999/xlink" ext-link-type="uri" xlink:href="http://data.antweb.org/specimen/CASENT0235037" xlink:type="simple">CASENT0235037</ext-link> (<named-content xmlns:xlink="http://www.w3.org/1999/xlink" content-type="dwc:institutional_code" xlink:type="simple">CASC</named-content>).</p></tp:treatment-sec><tp:treatment-sec sec-type="material" id="SECID0EUYMO"><title>Other material.</title><p>Madagascar. – <bold><italic>Toliara</italic></bold>: •1w., 1s.; Manatantely, 8.9 km NW Tolagnaro; <named-content xmlns:xlink="http://www.w3.org/1999/xlink" content-type="dwc:verbatimCoordinates" xlink:type="simple"><named-content content-type="geo-json" specific-use="{&#34;type&#34;:&#34;Point&#34;,&#34;coordinates&#34;:[46.925670,-24.981500]}" id="NCID0EAZMO" xlink:type="simple">-24.9815, 46.92567</named-content></named-content>; alt. 100 m; 27 Nov 2006; B.L. Fisher et al. leg.; <ext-link xmlns:xlink="http://www.w3.org/1999/xlink" ext-link-type="uri" xlink:href="http://data.antweb.org/specimen/CASENT0125808" xlink:type="simple">CASENT0125808</ext-link>, <ext-link xmlns:xlink="http://www.w3.org/1999/xlink" ext-link-type="uri" xlink:href="http://data.antweb.org/specimen/CASENT0125809" xlink:type="simple">CASENT0125809</ext-link> (<named-content xmlns:xlink="http://www.w3.org/1999/xlink" content-type="dwc:institutional_code" xlink:type="simple">CASC</named-content>).</p></tp:treatment-sec><tp:treatment-sec sec-type="diagnosis" id="SECID0EUZMO"><title>Diagnosis.</title><p><bold><italic>Major workers</italic>.</bold> Head in full-face view square, anterior and posterior of eyes relatively straight; sides of the head with dense, short, erect pilosity; malar area with sparse to moderately dense longitudinal rugae, interspaces smooth to finely rugulose; inner hypostomal teeth distinct, big, thick, triangular, with rounded apex; outer hypostomal teeth slightly but distinctly smaller and thin, with rounded tips, and wide base; propodeal spines moderately long, with base slightly wider than top; first gastral tergite shiny and finely shagreened; body brownish black to black. <bold><italic>Minor workers</italic>.</bold> Whole head with sparse foveolae, frons and malar area with few additional, indistinct, longitudinal rugae, genae and centre of frons with sculpture reduced to absent; promesonotum low, slightly convex, with relatively steep posterior declivity; mesosoma foveolate, reduced on dorsal surface of pronotum, with katepisternum, anepisternum, promesonotal declivity, and lateral surfaces of propodeum smooth; propodeal spines very short, triangular; body dark brown.</p></tp:treatment-sec><tp:treatment-sec sec-type="description" id="SECID0ED1MO"><title>Description.</title><p><bold>Major workers.</bold> Measurements (<italic>N</italic> = 1): <abbrev xmlns:xlink="http://www.w3.org/1999/xlink" xlink:title="maximum distance from the midpoint of the anterior clypeal margin to the midpoint of the posterior margin of the head" id="ABBRID0EN1MO" xlink:type="simple">HL</abbrev>: 1.38; <abbrev xmlns:xlink="http://www.w3.org/1999/xlink" xlink:title="head width" id="ABBRID0ER1MO" xlink:type="simple">HW</abbrev>: 1.33; <abbrev xmlns:xlink="http://www.w3.org/1999/xlink" xlink:title="scape length" id="ABBRID0EV1MO" xlink:type="simple">SL</abbrev>: 0.58; <abbrev xmlns:xlink="http://www.w3.org/1999/xlink" xlink:title="eye length" id="ABBRID0EZ1MO" xlink:type="simple">EL</abbrev>: 0.15; <abbrev xmlns:xlink="http://www.w3.org/1999/xlink" xlink:title="mesosoma length" id="ABBRID0E41MO" xlink:type="simple">WL</abbrev>: 0.9; <abbrev xmlns:xlink="http://www.w3.org/1999/xlink" xlink:title="propodeal spine length" id="ABBRID0EB2MO" xlink:type="simple">PSL</abbrev>: 0.2; <abbrev xmlns:xlink="http://www.w3.org/1999/xlink" xlink:title="metatibia length" id="ABBRID0EF2MO" xlink:type="simple">MTL</abbrev>: 0.56; <abbrev xmlns:xlink="http://www.w3.org/1999/xlink" xlink:title="pronotum width" id="ABBRID0EJ2MO" xlink:type="simple">PNW</abbrev>: 0.63; <abbrev xmlns:xlink="http://www.w3.org/1999/xlink" xlink:title="petiole width" id="ABBRID0EN2MO" xlink:type="simple">PTW</abbrev>: 0.17; <abbrev xmlns:xlink="http://www.w3.org/1999/xlink" xlink:title="postpetiole width" id="ABBRID0ER2MO" xlink:type="simple">PPW</abbrev>: 0.61; <abbrev xmlns:xlink="http://www.w3.org/1999/xlink" xlink:title="cephalic index" id="ABBRID0EV2MO" xlink:type="simple">CI</abbrev>: 96.3; <abbrev xmlns:xlink="http://www.w3.org/1999/xlink" xlink:title="scape index" id="ABBRID0EZ2MO" xlink:type="simple">SI</abbrev>: 43.8; <abbrev xmlns:xlink="http://www.w3.org/1999/xlink" xlink:title="propodeal spine index" id="ABBRID0E42MO" xlink:type="simple">PSLI</abbrev>: 14.1; <abbrev xmlns:xlink="http://www.w3.org/1999/xlink" xlink:title="postpetiole width index" id="ABBRID0EB3MO" xlink:type="simple">PPI</abbrev>: 27.9; <abbrev xmlns:xlink="http://www.w3.org/1999/xlink" xlink:title="pronotum index" id="ABBRID0EF3MO" xlink:type="simple">PNI</abbrev>: 47.1; <abbrev xmlns:xlink="http://www.w3.org/1999/xlink" xlink:title="tibia index" id="ABBRID0EJ3MO" xlink:type="simple">MTI</abbrev>: 42.2. <bold><italic>Head</italic>.</bold> In full-face view square, anterior and posterior of eyes relatively straight (Fig. <xref ref-type="fig" rid="F68">68B</xref>). In lateral view sub-rectangular; ventral and dorsal faces relatively flat; dorsal face indistinctly depressed posteriorly, forming indistinct transverse depression between frons and occipital lobes; inner hypostomal teeth visible. Sides of the head with dense, short, erect pilosity; whole head with dense, short, suberect to erect pilosity. Antennal scrobes indistinct and not delimited by carinulae; scrobe surface shiny, with dense to sparse, fine, longitudinal to irregular rugae, interspaces smooth to rugulae. Occipital lobes with thick, sparse, irregular rugae, interspaces smooth; frons with thick, sparse to moderately sparse, longitudinal rugae, interspaces smooth; malar area with sparse to moderately dense longitudinal rugae, interspaces smooth to finely rugulose; genae with fine, thin to indistinct rugulae. Clypeus shiny and smooth, with thin, longitudinal rugulae on the lateral sides; median notch present, wide and shallow; median longitudinal carina absent; lateral longitudinal carinae absent. Scape, when laid back, slightly surpassing the mid-length of head; pilosity decumbent to erect (Fig. <xref ref-type="fig" rid="F68">68B, D</xref>). Inner hypostomal teeth distinct, big, thick, triangular, with rounded apex; outer hypostomal teeth slightly but distinctly smaller and thin, with rounded tips, and wide base (Fig. <xref ref-type="fig" rid="F84">84T</xref>). <bold><italic>Mesosoma</italic>.</bold> In lateral view, promesonotum short, angular, and relatively low, posterior mesonotum slightly steep, with indistinct tubercle-like projections; promesonotal groove absent; metanotal groove absent or indistinct; propodeal spines moderately long, with base slightly wider than top, apex rounded; humeral area with small and flat tubercles (Fig. <xref ref-type="fig" rid="F68">68D</xref>). Surface shiny, with fine and sparse rugoreticulation, pronotum with sculpture reduced, sometimes with smooth notches on lateral sides and centre of its dorsal surface; katepisternum and lateral sides of propodeum at least partially smooth. Pilosity moderately dense, long, and erect (Fig. <xref ref-type="fig" rid="F68">68D, F</xref>). <bold><italic>Petiole</italic>.</bold> Shiny, with dense and fine rugulae; peduncle short, with small, rounded, horizontal lobes on its basal part; node moderately high and narrow, with convex apex, in rear view node slightly dorsoventrally concave; pilosity moderately and erect, long to moderately long (Fig. <xref ref-type="fig" rid="F68">68D, F</xref>). <bold><italic>Postpetiole</italic>.</bold> Shiny, with fine and dense rugulae; short and rounded; in dorsal view sides with relatively long, acute, narrow and triangular projections; pilosity long, moderately dense, and erect (Fig. <xref ref-type="fig" rid="F68">68D, F</xref>). <bold><italic>Petiole</italic>.</bold> First gastral tergite shiny and finely shagreened; pilosity moderately dense, moderately long, and erect (Fig. <xref ref-type="fig" rid="F68">68D, F</xref>). <bold><italic>Colour</italic>.</bold> Unicolourous, brownish black to black; legs yellow to brown (Fig. <xref ref-type="fig" rid="F68">68D, F</xref>).</p><fig id="F68" position="float" orientation="portrait"><object-id xmlns:xlink="http://www.w3.org/1999/xlink" content-type="doi" xlink:type="simple">10.3897/zookeys.905.39592.figure68</object-id><label>Figure 68.</label><caption><p><italic><tp:taxon-name><tp:taxon-name-part taxon-name-part-type="genus" reg="Pheidole">Pheidole</tp:taxon-name-part> <tp:taxon-name-part taxon-name-part-type="species" reg="glabra">glabra</tp:taxon-name-part></tp:taxon-name></italic> sp. nov., full-face view (<bold>A</bold>), profile (<bold>C</bold>), and dorsal view (<bold>E</bold>) of paratype minor worker (<ext-link xmlns:xlink="http://www.w3.org/1999/xlink" ext-link-type="uri" xlink:href="http://data.antweb.org/specimen/CASENT0235034" xlink:type="simple">CASENT0235034</ext-link>) and full-face view (<bold>B</bold>), profile (<bold>D</bold>), and dorsal view (<bold>F</bold>) of holotype major worker (<ext-link xmlns:xlink="http://www.w3.org/1999/xlink" ext-link-type="uri" xlink:href="http://data.antweb.org/specimen/CASENT0134271" xlink:type="simple">CASENT0134271</ext-link>).</p></caption><graphic xmlns:xlink="http://www.w3.org/1999/xlink" xlink:href="zookeys-905-001-g068.jpg" position="float" orientation="portrait" xlink:type="simple" id="oo_373115.jpg"><uri content-type="original_file" xlink:type="simple">https://binary.pensoft.net/fig/373115</uri></graphic></fig><p><bold>Minor workers.</bold> Measurements (<italic>N</italic> = 1): <abbrev xmlns:xlink="http://www.w3.org/1999/xlink" xlink:title="maximum distance from the midpoint of the anterior clypeal margin to the midpoint of the posterior margin of the head" id="ABBRID0E46MO" xlink:type="simple">HL</abbrev>: 0.53; <abbrev xmlns:xlink="http://www.w3.org/1999/xlink" xlink:title="head width" id="ABBRID0EBANO" xlink:type="simple">HW</abbrev>: 0.47; <abbrev xmlns:xlink="http://www.w3.org/1999/xlink" xlink:title="scape length" id="ABBRID0EFANO" xlink:type="simple">SL</abbrev>: 0.52; <abbrev xmlns:xlink="http://www.w3.org/1999/xlink" xlink:title="eye length" id="ABBRID0EJANO" xlink:type="simple">EL</abbrev>: 0.1; <abbrev xmlns:xlink="http://www.w3.org/1999/xlink" xlink:title="mesosoma length" id="ABBRID0ENANO" xlink:type="simple">WL</abbrev>: 0.59; <abbrev xmlns:xlink="http://www.w3.org/1999/xlink" xlink:title="propodeal spine length" id="ABBRID0ERANO" xlink:type="simple">PSL</abbrev>: 0.1; <abbrev xmlns:xlink="http://www.w3.org/1999/xlink" xlink:title="metatibia length" id="ABBRID0EVANO" xlink:type="simple">MTL</abbrev>: 0.4; <abbrev xmlns:xlink="http://www.w3.org/1999/xlink" xlink:title="pronotum width" id="ABBRID0EZANO" xlink:type="simple">PNW</abbrev>: 0.32; <abbrev xmlns:xlink="http://www.w3.org/1999/xlink" xlink:title="petiole width" id="ABBRID0E4ANO" xlink:type="simple">PTW</abbrev>: 0.07; <abbrev xmlns:xlink="http://www.w3.org/1999/xlink" xlink:title="postpetiole width" id="ABBRID0EBBNO" xlink:type="simple">PPW</abbrev>: 0.11; <abbrev xmlns:xlink="http://www.w3.org/1999/xlink" xlink:title="cephalic index" id="ABBRID0EFBNO" xlink:type="simple">CI</abbrev>: 88.4; <abbrev xmlns:xlink="http://www.w3.org/1999/xlink" xlink:title="scape index" id="ABBRID0EJBNO" xlink:type="simple">SI</abbrev>: 111.4; <abbrev xmlns:xlink="http://www.w3.org/1999/xlink" xlink:title="propodeal spine index" id="ABBRID0ENBNO" xlink:type="simple">PSLI</abbrev>: 18.0; <abbrev xmlns:xlink="http://www.w3.org/1999/xlink" xlink:title="postpetiole width index" id="ABBRID0ERBNO" xlink:type="simple">PPI</abbrev>: 64.3; <abbrev xmlns:xlink="http://www.w3.org/1999/xlink" xlink:title="pronotum index" id="ABBRID0EVBNO" xlink:type="simple">PNI</abbrev>: 68.9; <abbrev xmlns:xlink="http://www.w3.org/1999/xlink" xlink:title="tibia index" id="ABBRID0EZBNO" xlink:type="simple">MTI</abbrev>: 84.1. <bold><italic>Head</italic>.</bold> Occipital margin straight or indistinctly concave; occipital carina indistinct, weakly developed (Fig. <xref ref-type="fig" rid="F68">68A</xref>). Pilosity moderately dense, long, erect. Whole head with sparse foveolae, frons and malar area with few additional, indistinct, longitudinal rugae, genae and centre of frons with sculpture reduced to absent. Clypeus shiny, rugoreticulate; median longitudinal carina absent; two lateral longitudinal carinae absent. Scape, when laid back, surpassing the posterior head margin by one-fifth of its length; pilosity erect (Fig. <xref ref-type="fig" rid="F68">68A, C</xref>). <bold><italic>Mesosoma</italic>.</bold> In lateral view, promesonotum low, slightly convex, with relatively steep posterior declivity; promesonotal groove absent; metanotal groove indistinct; propodeal spines very short, triangular, apex acute (Fig. <xref ref-type="fig" rid="F68">68C</xref>). Sculpture foveolate, reduced on dorsal surface of pronotum, with katepisternum, anepisternum, promesonotal declivity, and lateral surfaces of propodeum smooth. Pilosity sparse, long, and erect (Fig. <xref ref-type="fig" rid="F68">68C, E</xref>). <bold><italic>Petiole</italic>.</bold> Peduncle short and thin with ventral face slightly convex; node low, globular, and small; with few long, erect setae (Fig. <xref ref-type="fig" rid="F68">68C, E</xref>). <bold><italic>Postpetiole</italic>.</bold> Moderately long, low, and convex; with few short, erect setae (Fig. <xref ref-type="fig" rid="F68">68C, E</xref>). <bold><italic>Petiole</italic>.</bold> With moderately sparse, erect pilosity (Fig. <xref ref-type="fig" rid="F68">68C, E</xref>). <bold><italic>Colour</italic>.</bold> Unicolourous, dark brown (Fig. <xref ref-type="fig" rid="F68">68C, E</xref>).</p></tp:treatment-sec><tp:treatment-sec sec-type="etymology" id="SECID0EVDNO"><title>Etymology.</title><p>Latin for smooth, in reference to reduced sculpture of minor workers.</p></tp:treatment-sec><tp:treatment-sec sec-type="biology" id="SECID0E1DNO"><title>Biology.</title><p>The species was collected at 450 m in elevation, in rainforest. Nest was located in rotten log.</p></tp:treatment-sec><tp:treatment-sec sec-type="comments" id="SECID0E6DNO"><title>Comments.</title><p>This species is most similar to <italic><tp:taxon-name><tp:taxon-name-part taxon-name-part-type="genus" reg="Pheidole">P.</tp:taxon-name-part> <tp:taxon-name-part taxon-name-part-type="species" reg="petax">petax</tp:taxon-name-part></tp:taxon-name></italic> and <italic><tp:taxon-name><tp:taxon-name-part taxon-name-part-type="genus" reg="Pheidole">P.</tp:taxon-name-part> <tp:taxon-name-part taxon-name-part-type="species" reg="brevipilosa">brevipilosa</tp:taxon-name-part></tp:taxon-name></italic> sp. nov. <bold><italic>Major workers</italic>.</bold><italic><tp:taxon-name><tp:taxon-name-part taxon-name-part-type="genus" reg="Pheidole">Pheidole</tp:taxon-name-part> <tp:taxon-name-part taxon-name-part-type="species" reg="glabra">glabra</tp:taxon-name-part></tp:taxon-name></italic> sp. nov. can be distinguished from <italic><tp:taxon-name><tp:taxon-name-part taxon-name-part-type="genus" reg="Pheidole">P.</tp:taxon-name-part> <tp:taxon-name-part taxon-name-part-type="species" reg="petax">petax</tp:taxon-name-part></tp:taxon-name></italic> by presence of erect pilosity on sides of head and lateral sides of head, and square head shape in full-face view; from <italic><tp:taxon-name><tp:taxon-name-part taxon-name-part-type="genus" reg="Pheidole">P.</tp:taxon-name-part> <tp:taxon-name-part taxon-name-part-type="species" reg="brevipilosa">brevipilosa</tp:taxon-name-part></tp:taxon-name></italic> sp. nov. by absence of foveolate sculpture on head, well-developed outer hypostomal teeth, pronotum with reduced sculpture and presence of smooth notches on its lateral and dorsal surfaces, and propodeum with presence of smooth notches on lateral sides<bold>. <italic>Minor workers</italic>.</bold><italic><tp:taxon-name><tp:taxon-name-part taxon-name-part-type="genus" reg="Pheidole">Pheidole</tp:taxon-name-part> <tp:taxon-name-part taxon-name-part-type="species" reg="glabra">glabra</tp:taxon-name-part></tp:taxon-name></italic> sp. nov. can be distinguished from <italic><tp:taxon-name><tp:taxon-name-part taxon-name-part-type="genus" reg="Pheidole">P.</tp:taxon-name-part> <tp:taxon-name-part taxon-name-part-type="species" reg="petax">petax</tp:taxon-name-part></tp:taxon-name></italic> by dark brown body colouration, presence of additional indistinct, longitudinal rugae on frons and malar area, clypeus never foveolate, and reduced sculpture on frons, dorsal surface of pronotum, promesonotal declivity, and lateral surfaces of propodeum; from <italic><tp:taxon-name><tp:taxon-name-part taxon-name-part-type="genus" reg="Pheidole">P.</tp:taxon-name-part> <tp:taxon-name-part taxon-name-part-type="species" reg="brevipilosa">brevipilosa</tp:taxon-name-part></tp:taxon-name></italic> sp. nov. by denser and longer pilosity on head, and frons, dorsal surface of pronotum, promesonotal declivity, and lateral surfaces of propodeum with sculpture reduced or absent.</p></tp:treatment-sec><tp:treatment-sec><!--Section generated to contain objects referenced in tp:taxon-treatment.--><fig id="F84" position="float" orientation="portrait"><object-id xmlns:xlink="http://www.w3.org/1999/xlink" content-type="doi" xlink:type="simple">10.3897/zookeys.905.39592.figure84</object-id><label>Figure 84.</label><caption><p>Hypostomal teeth. <italic><tp:taxon-name><tp:taxon-name-part taxon-name-part-type="genus" reg="Pheidole">Pheidole</tp:taxon-name-part> <tp:taxon-name-part taxon-name-part-type="species" reg="aelloea">aelloea</tp:taxon-name-part></tp:taxon-name></italic> sp. nov. (<bold>A</bold>). <italic><tp:taxon-name><tp:taxon-name-part taxon-name-part-type="genus" reg="Pheidole">P.</tp:taxon-name-part> <tp:taxon-name-part taxon-name-part-type="species" reg="ala">ala</tp:taxon-name-part></tp:taxon-name></italic> sp. nov. (<bold>B</bold>). <italic><tp:taxon-name><tp:taxon-name-part taxon-name-part-type="genus" reg="Pheidole">P.</tp:taxon-name-part> <tp:taxon-name-part taxon-name-part-type="species" reg="andapa">andapa</tp:taxon-name-part></tp:taxon-name></italic> sp. nov. (<bold>C</bold>). <italic><tp:taxon-name><tp:taxon-name-part taxon-name-part-type="genus" reg="Pheidole">P.</tp:taxon-name-part> <tp:taxon-name-part taxon-name-part-type="species" reg="ankerana">ankerana</tp:taxon-name-part></tp:taxon-name></italic> sp. nov. (<bold>D</bold>). <italic><tp:taxon-name><tp:taxon-name-part taxon-name-part-type="genus" reg="Pheidole">P.</tp:taxon-name-part> <tp:taxon-name-part taxon-name-part-type="species" reg="annemariae">annemariae</tp:taxon-name-part></tp:taxon-name></italic> Forel (<bold>E</bold>). <italic><tp:taxon-name><tp:taxon-name-part taxon-name-part-type="genus" reg="Pheidole">P.</tp:taxon-name-part> <tp:taxon-name-part taxon-name-part-type="species" reg="avaratra">avaratra</tp:taxon-name-part></tp:taxon-name></italic> sp. nov. (<bold>F</bold>). <italic><tp:taxon-name><tp:taxon-name-part taxon-name-part-type="genus" reg="Pheidole">P.</tp:taxon-name-part> <tp:taxon-name-part taxon-name-part-type="species" reg="bemarahaensis">bemarahaensis</tp:taxon-name-part></tp:taxon-name></italic> sp. nov. (<bold>G</bold>). <italic><tp:taxon-name><tp:taxon-name-part taxon-name-part-type="genus" reg="Pheidole">P.</tp:taxon-name-part> <tp:taxon-name-part taxon-name-part-type="species" reg="bemarivoensis">bemarivoensis</tp:taxon-name-part></tp:taxon-name></italic> sp. nov. (<bold>H</bold>). <italic><tp:taxon-name><tp:taxon-name-part taxon-name-part-type="genus" reg="Pheidole">P.</tp:taxon-name-part> <tp:taxon-name-part taxon-name-part-type="species" reg="binara">binara</tp:taxon-name-part></tp:taxon-name></italic> sp. nov. (<bold>I</bold>). <italic><tp:taxon-name><tp:taxon-name-part taxon-name-part-type="genus" reg="Pheidole">P.</tp:taxon-name-part> <tp:taxon-name-part taxon-name-part-type="species" reg="boribora">boribora</tp:taxon-name-part></tp:taxon-name></italic> sp. nov. (<bold>J</bold>). <italic><tp:taxon-name><tp:taxon-name-part taxon-name-part-type="genus" reg="Pheidole">P.</tp:taxon-name-part> <tp:taxon-name-part taxon-name-part-type="species" reg="brevipilosa">brevipilosa</tp:taxon-name-part></tp:taxon-name></italic> sp. nov. (<bold>K</bold>). <italic><tp:taxon-name><tp:taxon-name-part taxon-name-part-type="genus" reg="Pheidole">P.</tp:taxon-name-part> <tp:taxon-name-part taxon-name-part-type="species" reg="curvistriata">curvistriata</tp:taxon-name-part></tp:taxon-name></italic> sp. nov. (<bold>L</bold>). <italic><tp:taxon-name><tp:taxon-name-part taxon-name-part-type="genus" reg="Pheidole">P.</tp:taxon-name-part> <tp:taxon-name-part taxon-name-part-type="species" reg="diakritos">diakritos</tp:taxon-name-part></tp:taxon-name></italic> sp. nov. (<bold>M</bold>). <italic><tp:taxon-name><tp:taxon-name-part taxon-name-part-type="genus" reg="Pheidole">P.</tp:taxon-name-part> <tp:taxon-name-part taxon-name-part-type="species" reg="ehazoara">ehazoara</tp:taxon-name-part></tp:taxon-name></italic> sp. nov. (<bold>N</bold>). <italic><tp:taxon-name><tp:taxon-name-part taxon-name-part-type="genus" reg="Pheidole">P.</tp:taxon-name-part> <tp:taxon-name-part taxon-name-part-type="species" reg="ensifera">ensifera</tp:taxon-name-part></tp:taxon-name></italic> Forel (<bold>O</bold>). <italic><tp:taxon-name><tp:taxon-name-part taxon-name-part-type="genus" reg="Pheidole">P.</tp:taxon-name-part> <tp:taxon-name-part taxon-name-part-type="species" reg="ferruginea">ferruginea</tp:taxon-name-part></tp:taxon-name></italic> sp. nov. (<bold>P</bold>). <italic><tp:taxon-name><tp:taxon-name-part taxon-name-part-type="genus" reg="Pheidole">P.</tp:taxon-name-part> <tp:taxon-name-part taxon-name-part-type="species" reg="fisaka">fisaka</tp:taxon-name-part></tp:taxon-name></italic> sp. nov. (<bold>R</bold>). <italic><tp:taxon-name><tp:taxon-name-part taxon-name-part-type="genus" reg="Pheidole">P.</tp:taxon-name-part> <tp:taxon-name-part taxon-name-part-type="species" reg="fitarata">fitarata</tp:taxon-name-part></tp:taxon-name></italic> sp. nov. (<bold>S</bold>). <italic><tp:taxon-name><tp:taxon-name-part taxon-name-part-type="genus" reg="Pheidole">P.</tp:taxon-name-part> <tp:taxon-name-part taxon-name-part-type="species" reg="glabra">glabra</tp:taxon-name-part></tp:taxon-name></italic> sp. nov. (<bold>T</bold>). <italic><tp:taxon-name><tp:taxon-name-part taxon-name-part-type="genus" reg="Pheidole">P.</tp:taxon-name-part> <tp:taxon-name-part taxon-name-part-type="species" reg="goavana">goavana</tp:taxon-name-part></tp:taxon-name></italic> sp. nov. (<bold>U</bold>). <italic><tp:taxon-name><tp:taxon-name-part taxon-name-part-type="genus" reg="Pheidole">P.</tp:taxon-name-part> <tp:taxon-name-part taxon-name-part-type="species" reg="lamperos">lamperos</tp:taxon-name-part></tp:taxon-name></italic> sp. nov. (<bold>W</bold>). <italic><tp:taxon-name><tp:taxon-name-part taxon-name-part-type="genus" reg="Pheidole">P.</tp:taxon-name-part> <tp:taxon-name-part taxon-name-part-type="species" reg="longipilosa">longipilosa</tp:taxon-name-part></tp:taxon-name></italic> sp. nov. (<bold>X</bold>). <italic><tp:taxon-name><tp:taxon-name-part taxon-name-part-type="genus" reg="Pheidole">P.</tp:taxon-name-part> <tp:taxon-name-part taxon-name-part-type="species" reg="longispinosa">longispinosa</tp:taxon-name-part></tp:taxon-name></italic> Forel (<bold>Y</bold>). <italic><tp:taxon-name><tp:taxon-name-part taxon-name-part-type="genus" reg="Pheidole">P.</tp:taxon-name-part> <tp:taxon-name-part taxon-name-part-type="species" reg="lutea">lutea</tp:taxon-name-part></tp:taxon-name></italic> sp. nov. (<bold>Z</bold>).</p></caption><graphic xmlns:xlink="http://www.w3.org/1999/xlink" xlink:href="zookeys-905-001-g084.jpg" position="float" orientation="portrait" xlink:type="simple" id="oo_373131.jpg"><uri content-type="original_file" xlink:type="simple">https://binary.pensoft.net/fig/373131</uri></graphic></fig><fig id="F86" position="float" orientation="portrait"><object-id xmlns:xlink="http://www.w3.org/1999/xlink" content-type="doi" xlink:type="simple">10.3897/zookeys.905.39592.figure86</object-id><label>Figure 86.</label><caption><p>Distribution. <italic><tp:taxon-name><tp:taxon-name-part taxon-name-part-type="genus" reg="Pheidole">Pheidole</tp:taxon-name-part> <tp:taxon-name-part taxon-name-part-type="species" reg="aelloea">aelloea</tp:taxon-name-part></tp:taxon-name></italic> sp. nov. (<bold>A</bold>). <italic><tp:taxon-name><tp:taxon-name-part taxon-name-part-type="genus" reg="Pheidole">P.</tp:taxon-name-part> <tp:taxon-name-part taxon-name-part-type="species" reg="ala">ala</tp:taxon-name-part></tp:taxon-name></italic> sp. nov. (<bold>B</bold>). <italic><tp:taxon-name><tp:taxon-name-part taxon-name-part-type="genus" reg="Pheidole">P.</tp:taxon-name-part> <tp:taxon-name-part taxon-name-part-type="species" reg="andapa">andapa</tp:taxon-name-part></tp:taxon-name></italic> sp. nov. (<bold>C</bold>). <italic><tp:taxon-name><tp:taxon-name-part taxon-name-part-type="genus" reg="Pheidole">P.</tp:taxon-name-part> <tp:taxon-name-part taxon-name-part-type="species" reg="ankerana">ankerana</tp:taxon-name-part></tp:taxon-name></italic> sp. nov. (<bold>D</bold>). <italic><tp:taxon-name><tp:taxon-name-part taxon-name-part-type="genus" reg="Pheidole">P.</tp:taxon-name-part> <tp:taxon-name-part taxon-name-part-type="species" reg="annemariae">annemariae</tp:taxon-name-part></tp:taxon-name></italic> Forel (<bold>E</bold>). <italic><tp:taxon-name><tp:taxon-name-part taxon-name-part-type="genus" reg="Pheidole">P.</tp:taxon-name-part> <tp:taxon-name-part taxon-name-part-type="species" reg="avaratra">avaratra</tp:taxon-name-part></tp:taxon-name></italic> sp. nov. (<bold>F</bold>). <italic><tp:taxon-name><tp:taxon-name-part taxon-name-part-type="genus" reg="Pheidole">P.</tp:taxon-name-part> <tp:taxon-name-part taxon-name-part-type="species" reg="bemarahaensis">bemarahaensis</tp:taxon-name-part></tp:taxon-name></italic> sp. nov. (<bold>G</bold>). <italic><tp:taxon-name><tp:taxon-name-part taxon-name-part-type="genus" reg="Pheidole">P.</tp:taxon-name-part> <tp:taxon-name-part taxon-name-part-type="species" reg="bemarivoensis">bemarivoensis</tp:taxon-name-part></tp:taxon-name></italic> sp. nov. (<bold>H</bold>). <italic><tp:taxon-name><tp:taxon-name-part taxon-name-part-type="genus" reg="Pheidole">P.</tp:taxon-name-part> <tp:taxon-name-part taxon-name-part-type="species" reg="binara">binara</tp:taxon-name-part></tp:taxon-name></italic> sp. nov. (<bold>I</bold>). <italic><tp:taxon-name><tp:taxon-name-part taxon-name-part-type="genus" reg="Pheidole">P.</tp:taxon-name-part> <tp:taxon-name-part taxon-name-part-type="species" reg="boribora">boribora</tp:taxon-name-part></tp:taxon-name></italic> sp. nov. (<bold>J</bold>). <italic><tp:taxon-name><tp:taxon-name-part taxon-name-part-type="genus" reg="Pheidole">P.</tp:taxon-name-part> <tp:taxon-name-part taxon-name-part-type="species" reg="brevipilosa">brevipilosa</tp:taxon-name-part></tp:taxon-name></italic> sp. nov. (<bold>K</bold>). <italic><tp:taxon-name><tp:taxon-name-part taxon-name-part-type="genus" reg="Pheidole">P.</tp:taxon-name-part> <tp:taxon-name-part taxon-name-part-type="species" reg="curvistriata">curvistriata</tp:taxon-name-part></tp:taxon-name></italic> sp. nov. (<bold>L</bold>). <italic><tp:taxon-name><tp:taxon-name-part taxon-name-part-type="genus" reg="Pheidole">P.</tp:taxon-name-part> <tp:taxon-name-part taxon-name-part-type="species" reg="diakritos">diakritos</tp:taxon-name-part></tp:taxon-name></italic> sp. nov. (<bold>M</bold>). <italic><tp:taxon-name><tp:taxon-name-part taxon-name-part-type="genus" reg="Pheidole">P.</tp:taxon-name-part> <tp:taxon-name-part taxon-name-part-type="species" reg="ehazoara">ehazoara</tp:taxon-name-part></tp:taxon-name></italic> sp. nov. (<bold>N</bold>). <italic><tp:taxon-name><tp:taxon-name-part taxon-name-part-type="genus" reg="Pheidole">P.</tp:taxon-name-part> <tp:taxon-name-part taxon-name-part-type="species" reg="ensifera">ensifera</tp:taxon-name-part></tp:taxon-name></italic> Forel (<bold>O</bold>). <italic><tp:taxon-name><tp:taxon-name-part taxon-name-part-type="genus" reg="Pheidole">P.</tp:taxon-name-part> <tp:taxon-name-part taxon-name-part-type="species" reg="ferruginea">ferruginea</tp:taxon-name-part></tp:taxon-name></italic> sp. nov. (<bold>P</bold>). <italic><tp:taxon-name><tp:taxon-name-part taxon-name-part-type="genus" reg="Pheidole">P.</tp:taxon-name-part> <tp:taxon-name-part taxon-name-part-type="species" reg="fisaka">fisaka</tp:taxon-name-part></tp:taxon-name></italic> sp. nov. (<bold>R</bold>). <italic><tp:taxon-name><tp:taxon-name-part taxon-name-part-type="genus" reg="Pheidole">P.</tp:taxon-name-part> <tp:taxon-name-part taxon-name-part-type="species" reg="fitarata">fitarata</tp:taxon-name-part></tp:taxon-name></italic> sp. nov. (<bold>S</bold>). <italic><tp:taxon-name><tp:taxon-name-part taxon-name-part-type="genus" reg="Pheidole">P.</tp:taxon-name-part> <tp:taxon-name-part taxon-name-part-type="species" reg="glabra">glabra</tp:taxon-name-part></tp:taxon-name></italic> sp. nov. (<bold>T</bold>). <italic><tp:taxon-name><tp:taxon-name-part taxon-name-part-type="genus" reg="Pheidole">P.</tp:taxon-name-part> <tp:taxon-name-part taxon-name-part-type="species" reg="goavana">goavana</tp:taxon-name-part></tp:taxon-name></italic> sp. nov. (<bold>U</bold>).</p></caption><graphic xmlns:xlink="http://www.w3.org/1999/xlink" xlink:href="zookeys-905-001-g086.jpg" position="float" orientation="portrait" xlink:type="simple" id="oo_373133.jpg"><uri content-type="original_file" xlink:type="simple">https://binary.pensoft.net/fig/373133</uri></graphic></fig></tp:treatment-sec></tp:taxon-treatment>
