# Supplementary material for: Pheidole Westwood, 1839 (Hymenoptera, Formicidae) of Madagascar – an introduction and a taxonomic revision of eleven species groups
Source: Zookeys. 2020 Jan 20;905:1–235. doi: 10.3897/zookeys.905.39592 (PMC7004242; doi:10.3897/zookeys.905.39592)
Supplement: XML Treatment for Pheidole goavana [file zookeys.905.39592-treatment41.xml]

<!DOCTYPE tp:taxon-treatment
  PUBLIC "-//TaxonX//DTD Taxonomic Treatment Publishing DTD v0 20100105//EN" "tax-treatment-NSO.dtd">
<tp:taxon-treatment xmlns:tp="http://www.plazi.org/taxpub"><tp:treatment-meta><kwd-group><label>Taxon classification</label><kwd><named-content xmlns:xlink="http://www.w3.org/1999/xlink" content-type="kingdom">Animalia</named-content></kwd><kwd><named-content xmlns:xlink="http://www.w3.org/1999/xlink" content-type="order">Hymenoptera</named-content></kwd><kwd><named-content xmlns:xlink="http://www.w3.org/1999/xlink" content-type="family">Formicidae</named-content></kwd></kwd-group><mixed-citation publication-type="journal"><person-group><name><surname>Salata</surname><given-names>Sebastian</given-names></name><name><surname>Fisher</surname><given-names>Brian L.</given-names></name></person-group><article-title><italic><tp:taxon-name><tp:taxon-name-part taxon-name-part-type="genus" reg="Pheidole">Pheidole</tp:taxon-name-part></tp:taxon-name></italic> Westwood, 1839 (<tp:taxon-name><tp:taxon-name-part taxon-name-part-type="order">Hymenoptera</tp:taxon-name-part></tp:taxon-name>, <tp:taxon-name><tp:taxon-name-part taxon-name-part-type="family">Formicidae</tp:taxon-name-part></tp:taxon-name>) of Madagascar – an introduction and a taxonomic revision of eleven species groups</article-title><source>Zookeys</source><day>20</day><month>1</month><year>2020</year><volume>905</volume><fpage>1</fpage><lpage>235</lpage><pub-id pub-id-type="doi">10.3897/zookeys.905.39592</pub-id></mixed-citation></tp:treatment-meta><tp:nomenclature><tp:taxon-name>
                <tp:taxon-name-part taxon-name-part-type="genus" reg="Pheidole">Pheidole</tp:taxon-name-part>
                <tp:taxon-name-part taxon-name-part-type="species" reg="goavana">goavana</tp:taxon-name-part>
                <object-id xmlns:xlink="http://www.w3.org/1999/xlink" content-type="zoobank" xlink:type="simple">http://zoobank.org/06E9F5A4-1CAD-4BC1-AA57-D41A7DF7204F</object-id>
              </tp:taxon-name><tp:taxon-status xmlns:xlink="http://www.w3.org/1999/xlink" xlink:type="simple">sp. nov.</tp:taxon-status><xref ref-type="fig" rid="F70">Figs 70A–F</xref><xref ref-type="fig" rid="F84">, 84U</xref><xref ref-type="fig" rid="F86">, 86U</xref></tp:nomenclature><tp:treatment-sec sec-type="type material" id="SECID0ETZNO"><title>Type material.</title><p><bold><italic>Holotype</italic>.</bold> Madagascar. •1 major worker; Antsiranana; Masoala National Park; <named-content xmlns:xlink="http://www.w3.org/1999/xlink" content-type="dwc:verbatimCoordinates" xlink:type="simple"><named-content content-type="geo-json" specific-use="{&#34;type&#34;:&#34;Point&#34;,&#34;coordinates&#34;:[50.307510,-15.323310]}" id="NCID0EB1NO" xlink:type="simple">-15.32331, 50.30751</named-content></named-content>; alt. 60 m; 10 Mar 2014; B.L. Fisher et al. leg.; BLF33068, <ext-link xmlns:xlink="http://www.w3.org/1999/xlink" ext-link-type="uri" xlink:href="http://data.antweb.org/specimen/CASENT0374538" xlink:type="simple">CASENT0374538</ext-link> (<named-content xmlns:xlink="http://www.w3.org/1999/xlink" content-type="dwc:institutional_code" xlink:type="simple">CASC</named-content>). <bold><italic>Paratype</italic>.</bold> Madagascar. •1w.; same data as for holotype; <ext-link xmlns:xlink="http://www.w3.org/1999/xlink" ext-link-type="uri" xlink:href="http://data.antweb.org/specimen/CASENT0923176" xlink:type="simple">CASENT0923176</ext-link> (<named-content xmlns:xlink="http://www.w3.org/1999/xlink" content-type="dwc:institutional_code" xlink:type="simple">CASC</named-content>).</p></tp:treatment-sec><tp:treatment-sec sec-type="material" id="SECID0E51NO"><title>Other material.</title><p>Madagascar. – <bold><italic>Antsiranana</italic></bold>: •1s.; Forêt Ambanitaza, 26.1 km 347° Antalaha; <named-content xmlns:xlink="http://www.w3.org/1999/xlink" content-type="dwc:verbatimCoordinates" xlink:type="simple"><named-content content-type="geo-json" specific-use="{&#34;type&#34;:&#34;Point&#34;,&#34;coordinates&#34;:[50.183670,-14.679330]}" id="NCID0EK2NO" xlink:type="simple">-14.67933, 50.18367</named-content></named-content>; alt. 240 m; 26 Nov 2004; B.L. Fisher et al. leg.; <ext-link xmlns:xlink="http://www.w3.org/1999/xlink" ext-link-type="uri" xlink:href="http://data.antweb.org/specimen/CASENT0054891" xlink:type="simple">CASENT0054891</ext-link> (<named-content xmlns:xlink="http://www.w3.org/1999/xlink" content-type="dwc:institutional_code" xlink:type="simple">CASC</named-content>). •1w., 1s.; Masoala National Park; <named-content xmlns:xlink="http://www.w3.org/1999/xlink" content-type="dwc:verbatimCoordinates" xlink:type="simple"><named-content content-type="geo-json" specific-use="{&#34;type&#34;:&#34;Point&#34;,&#34;coordinates&#34;:[50.227760,-15.301400]}" id="NCID0E32NO" xlink:type="simple">-15.3014, 50.22776</named-content></named-content>; alt. 280 m; 7 Mar 2014; B.L. Fisher et al. leg.; <ext-link xmlns:xlink="http://www.w3.org/1999/xlink" ext-link-type="uri" xlink:href="http://data.antweb.org/specimen/CASENT0353609" xlink:type="simple">CASENT0353609</ext-link> (<named-content xmlns:xlink="http://www.w3.org/1999/xlink" content-type="dwc:institutional_code" xlink:type="simple">CASC</named-content>). •2w., 1s., 1q.; Masoala National Park; <named-content xmlns:xlink="http://www.w3.org/1999/xlink" content-type="dwc:verbatimCoordinates" xlink:type="simple"><named-content content-type="geo-json" specific-use="{&#34;type&#34;:&#34;Point&#34;,&#34;coordinates&#34;:[50.307510,-15.323310]}" id="NCID0EO3NO" xlink:type="simple">-15.32331, 50.30751</named-content></named-content>; alt. 60 m; 10 Mar 2014; B.L. Fisher et al. leg.; <ext-link xmlns:xlink="http://www.w3.org/1999/xlink" ext-link-type="uri" xlink:href="http://data.antweb.org/specimen/CASENT0374529" xlink:type="simple">CASENT0374529</ext-link>, <ext-link xmlns:xlink="http://www.w3.org/1999/xlink" ext-link-type="uri" xlink:href="http://data.antweb.org/specimen/CASENT0374530" xlink:type="simple">CASENT0374530</ext-link> (<named-content xmlns:xlink="http://www.w3.org/1999/xlink" content-type="dwc:institutional_code" xlink:type="simple">CASC</named-content>). •1w., 1s.; Parc National Montagne d’Ambre, Mahasarika; <named-content xmlns:xlink="http://www.w3.org/1999/xlink" content-type="dwc:verbatimCoordinates" xlink:type="simple"><named-content content-type="geo-json" specific-use="{&#34;type&#34;:&#34;Point&#34;,&#34;coordinates&#34;:[49.176620,-12.531760]}" id="NCID0EF4NO" xlink:type="simple">-12.53176, 49.17662</named-content></named-content>; alt. 1135 m; 17 Nov 2007; B.L. Fisher et al. leg.; <ext-link xmlns:xlink="http://www.w3.org/1999/xlink" ext-link-type="uri" xlink:href="http://data.antweb.org/specimen/CASENT0134369" xlink:type="simple">CASENT0134369</ext-link> (<named-content xmlns:xlink="http://www.w3.org/1999/xlink" content-type="dwc:institutional_code" xlink:type="simple">CASC</named-content>).</p></tp:treatment-sec><tp:treatment-sec sec-type="diagnosis" id="SECID0EU4NO"><title>Diagnosis.</title><p><bold><italic>Major workers</italic>.</bold> Head in full-face view rectangular, anterior of eyes relatively straight, posterior of eyes slightly convex; sides of the head with sparse, relatively long, suberect pilosity; scrobe surface shiny, foveolate with moderately dense, thin, longitudinal rugae; inner hypostomal teeth distinct, closely spaced, moderately high, triangular, with rounded apex; outer hypostomal teeth thinner and approximately as high as outer hypostomal teeth, dentate, and with relatively narrow base; gaster finely shagreened; body brownish black. <bold><italic>Minor workers</italic>.</bold> Head foveolate, genae with reduced sculpture; promesonotum low, slightly convex, with steep posterior declivity; mesosoma foveolate; lower half of katepisternum smooth; propodeal spines moderately long, triangular, narrow; body yellow.</p></tp:treatment-sec><tp:treatment-sec sec-type="description" id="SECID0ED5NO"><title>Description.</title><p><bold>Major workers.</bold> Measurements (<italic>N</italic> = 4): <abbrev xmlns:xlink="http://www.w3.org/1999/xlink" xlink:title="maximum distance from the midpoint of the anterior clypeal margin to the midpoint of the posterior margin of the head" id="ABBRID0EN5NO" xlink:type="simple">HL</abbrev>: 1.31–1.49 (1.44); <abbrev xmlns:xlink="http://www.w3.org/1999/xlink" xlink:title="head width" id="ABBRID0ER5NO" xlink:type="simple">HW</abbrev>: 1.17–1.37 (1.32); <abbrev xmlns:xlink="http://www.w3.org/1999/xlink" xlink:title="scape length" id="ABBRID0EV5NO" xlink:type="simple">SL</abbrev>: 0.54–0.6 (0.57); <abbrev xmlns:xlink="http://www.w3.org/1999/xlink" xlink:title="eye length" id="ABBRID0EZ5NO" xlink:type="simple">EL</abbrev>: 0.14–0.17 (0.15); <abbrev xmlns:xlink="http://www.w3.org/1999/xlink" xlink:title="mesosoma length" id="ABBRID0E45NO" xlink:type="simple">WL</abbrev>: 0.9–0.99 (0.96); <abbrev xmlns:xlink="http://www.w3.org/1999/xlink" xlink:title="propodeal spine length" id="ABBRID0EB6NO" xlink:type="simple">PSL</abbrev>: 0.19–0.24 (0.22); <abbrev xmlns:xlink="http://www.w3.org/1999/xlink" xlink:title="metatibia length" id="ABBRID0EF6NO" xlink:type="simple">MTL</abbrev>: 0.53–0.57 (0.55); <abbrev xmlns:xlink="http://www.w3.org/1999/xlink" xlink:title="pronotum width" id="ABBRID0EJ6NO" xlink:type="simple">PNW</abbrev>: 0.62–0.69 (0.67); <abbrev xmlns:xlink="http://www.w3.org/1999/xlink" xlink:title="petiole width" id="ABBRID0EN6NO" xlink:type="simple">PTW</abbrev>: 0.17–0.2 (0.19); <abbrev xmlns:xlink="http://www.w3.org/1999/xlink" xlink:title="postpetiole width" id="ABBRID0ER6NO" xlink:type="simple">PPW</abbrev>: 0.54–0.61 (0.57); <abbrev xmlns:xlink="http://www.w3.org/1999/xlink" xlink:title="cephalic index" id="ABBRID0EV6NO" xlink:type="simple">CI</abbrev>: 89.1–92.3 (91.4); <abbrev xmlns:xlink="http://www.w3.org/1999/xlink" xlink:title="scape index" id="ABBRID0EZ6NO" xlink:type="simple">SI</abbrev>: 42.1–46.0 (43.7); <abbrev xmlns:xlink="http://www.w3.org/1999/xlink" xlink:title="propodeal spine index" id="ABBRID0E46NO" xlink:type="simple">PSLI</abbrev>: 14.4–16.2 (15.3); <abbrev xmlns:xlink="http://www.w3.org/1999/xlink" xlink:title="postpetiole width index" id="ABBRID0EBAOO" xlink:type="simple">PPI</abbrev>: 31.5–33.2 (32.3); <abbrev xmlns:xlink="http://www.w3.org/1999/xlink" xlink:title="pronotum index" id="ABBRID0EFAOO" xlink:type="simple">PNI</abbrev>: 50.2–52.9 (51.0); <abbrev xmlns:xlink="http://www.w3.org/1999/xlink" xlink:title="tibia index" id="ABBRID0EJAOO" xlink:type="simple">MTI</abbrev>: 40.5–44.9 (42.1). <bold><italic>Head</italic>.</bold> In full-face view rectangular, anterior of eyes relatively straight, posterior of eyes slightly convex (Fig. <xref ref-type="fig" rid="F70">70B</xref>). In lateral view sub-rectangular; ventral and dorsal faces relatively flat; dorsal face finely depressed posteriorly, forming indistinct transverse depression between frons and occipital lobes; inner hypostomal teeth visible. Sides of the head with sparse, relatively long, suberect pilosity; whole head with dense, short, suberect to erect pilosity. Antennal scrobes indistinct and not delimited by carinulae; scrobe surface shiny, foveolate with moderately dense, thin, longitudinal rugae. Occipital lobes shiny, with indistinct foveolae and distinct, sparse, thick, irregular rugae, foveolae fading posteriorly; frons with dense, thick, and longitudinal rugae, interspaces superficially foveolate; genae shiny, with dense and thin rugulae; malar area with thin, dense longitudinal rugae. Centre of clypeus smooth and shiny, lateral sides with longitudinal rugae; median notch present, moderately wide and shallow; median longitudinal carina present; lateral longitudinal carinae present. Scape, when laid back, reaching midlength of head; pilosity suberect (Fig. <xref ref-type="fig" rid="F70">70B, D</xref>). Inner hypostomal teeth distinct, closely spaced, moderately high, triangular, with rounded apex; outer hypostomal teeth thinner and approximately as high as outer hypostomal teeth, dentate, and with relatively narrow base (Fig. <xref ref-type="fig" rid="F84">84U</xref>). <bold><italic>Mesosoma</italic>.</bold> In lateral view, promesonotum relatively low and angular, posterior mesonotum steep, with distinct tubercle-like projections; promesonotal groove absent; metanotal groove indistinct; propodeal spines moderately long, triangular, with rounded apex and wide base; humeral area laterally well produced (Fig. <xref ref-type="fig" rid="F70">70D</xref>). Surface shiny, with thin, moderately dense to dense rugoreticulation, interspaces finely foveolate. Pilosity moderately sparse, long, and erect (Fig. <xref ref-type="fig" rid="F70">70D, F</xref>). <bold><italic>Petiole</italic>.</bold> Shiny and with fine foveolae; peduncle short, with distinct horizontal lobes on its basal part; node relatively high, triangular, with rounded apex, in rear view node dorsoventrally convex; pilosity moderately sparse and erect (Fig. <xref ref-type="fig" rid="F70">70D, F</xref>). <bold><italic>Postpetiole</italic>.</bold> Shiny, finely shagreened; in dorsal view sides with long, very wide, acute, and triangular projections; pilosity moderately long and erect (Fig. <xref ref-type="fig" rid="F70">70D, F</xref>). <bold><italic>Petiole</italic>.</bold> Shiny and finely shagreened; pilosity moderately dense, short, and erect (Fig. <xref ref-type="fig" rid="F70">70D, F</xref>). <bold><italic>Colour</italic>.</bold> Unicolourous, brownish black; lower part of frons and malar area brighter that the rest of head (Fig. <xref ref-type="fig" rid="F70">70D, F</xref>).</p><fig id="F70" position="float" orientation="portrait"><object-id xmlns:xlink="http://www.w3.org/1999/xlink" content-type="doi" xlink:type="simple">10.3897/zookeys.905.39592.figure70</object-id><label>Figure 70.</label><caption><p><italic><tp:taxon-name><tp:taxon-name-part taxon-name-part-type="genus" reg="Pheidole">Pheidole</tp:taxon-name-part> <tp:taxon-name-part taxon-name-part-type="species" reg="goavana">goavana</tp:taxon-name-part></tp:taxon-name></italic> sp. nov., full-face view (<bold>A</bold>), profile (<bold>C</bold>), and dorsal view (<bold>E</bold>) of paratype minor worker (<ext-link xmlns:xlink="http://www.w3.org/1999/xlink" ext-link-type="uri" xlink:href="http://data.antweb.org/specimen/CASENT0923176" xlink:type="simple">CASENT0923176</ext-link>) and full-face view (<bold>B</bold>), profile (<bold>D</bold>), and dorsal view (<bold>F</bold>) of holotype major worker (<ext-link xmlns:xlink="http://www.w3.org/1999/xlink" ext-link-type="uri" xlink:href="http://data.antweb.org/specimen/CASENT0374538" xlink:type="simple">CASENT0374538</ext-link>).</p></caption><graphic xmlns:xlink="http://www.w3.org/1999/xlink" xlink:href="zookeys-905-001-g070.jpg" position="float" orientation="portrait" xlink:type="simple" id="oo_373117.jpg"><uri content-type="original_file" xlink:type="simple">https://binary.pensoft.net/fig/373117</uri></graphic></fig><p><bold>Minor workers.</bold> Measurements (<italic>N</italic> = 4): <abbrev xmlns:xlink="http://www.w3.org/1999/xlink" xlink:title="maximum distance from the midpoint of the anterior clypeal margin to the midpoint of the posterior margin of the head" id="ABBRID0E4DOO" xlink:type="simple">HL</abbrev>: 0.48–0.55 (0.51); <abbrev xmlns:xlink="http://www.w3.org/1999/xlink" xlink:title="head width" id="ABBRID0EBEOO" xlink:type="simple">HW</abbrev>: 0.44–0.49 (0.47); <abbrev xmlns:xlink="http://www.w3.org/1999/xlink" xlink:title="scape length" id="ABBRID0EFEOO" xlink:type="simple">SL</abbrev>: 0.46–0.5 (0.47); <abbrev xmlns:xlink="http://www.w3.org/1999/xlink" xlink:title="eye length" id="ABBRID0EJEOO" xlink:type="simple">EL</abbrev>: 0.1–0.11 (0.1); <abbrev xmlns:xlink="http://www.w3.org/1999/xlink" xlink:title="mesosoma length" id="ABBRID0ENEOO" xlink:type="simple">WL</abbrev>: 0.6–0.63 (0.61); <abbrev xmlns:xlink="http://www.w3.org/1999/xlink" xlink:title="propodeal spine length" id="ABBRID0EREOO" xlink:type="simple">PSL</abbrev>: 0.1–0.12 (0.11); <abbrev xmlns:xlink="http://www.w3.org/1999/xlink" xlink:title="metatibia length" id="ABBRID0EVEOO" xlink:type="simple">MTL</abbrev>: 0.36–0.38 (0.37); <abbrev xmlns:xlink="http://www.w3.org/1999/xlink" xlink:title="pronotum width" id="ABBRID0EZEOO" xlink:type="simple">PNW</abbrev>: 0.31–0.34 (0.32); <abbrev xmlns:xlink="http://www.w3.org/1999/xlink" xlink:title="petiole width" id="ABBRID0E4EOO" xlink:type="simple">PTW</abbrev>: 0.06–0.07 (0.065); <abbrev xmlns:xlink="http://www.w3.org/1999/xlink" xlink:title="postpetiole width" id="ABBRID0EBFOO" xlink:type="simple">PPW</abbrev>: 0.12–0.14 (0.12); <abbrev xmlns:xlink="http://www.w3.org/1999/xlink" xlink:title="cephalic index" id="ABBRID0EFFOO" xlink:type="simple">CI</abbrev>: 89.8–95.2 (92.3); <abbrev xmlns:xlink="http://www.w3.org/1999/xlink" xlink:title="scape index" id="ABBRID0EJFOO" xlink:type="simple">SI</abbrev>: 98.3–103.9 (101.0); <abbrev xmlns:xlink="http://www.w3.org/1999/xlink" xlink:title="propodeal spine index" id="ABBRID0ENFOO" xlink:type="simple">PSLI</abbrev>: 20.3–22.7 (21.3); <abbrev xmlns:xlink="http://www.w3.org/1999/xlink" xlink:title="postpetiole width index" id="ABBRID0ERFOO" xlink:type="simple">PPI</abbrev>: 49.6–55.2 (53.1); <abbrev xmlns:xlink="http://www.w3.org/1999/xlink" xlink:title="pronotum index" id="ABBRID0EVFOO" xlink:type="simple">PNI</abbrev>: 67.2–70.2 (68.7); <abbrev xmlns:xlink="http://www.w3.org/1999/xlink" xlink:title="tibia index" id="ABBRID0EZFOO" xlink:type="simple">MTI</abbrev>: 76.0–81.6 (78.8). <bold><italic>Head</italic>.</bold> Occipital margin straight or indistinctly concave; occipital carina absent (Fig. <xref ref-type="fig" rid="F70">70A</xref>). Pilosity moderately sparse, moderately long, suberect to erect. Head foveolate; genae with reduced sculpture. Clypeus with fine and sometimes reduced foveolae; median longitudinal carina absent; two lateral longitudinal carinae absent. Scape, when laid back, surpassing the posterior head margin by one-fifth of its length; pilosity erect (Fig. <xref ref-type="fig" rid="F70">70A, C</xref>). <bold><italic>Mesosoma</italic>.</bold> In lateral view, promesonotum low, long, slightly convex, with steep posterior declivity; promesonotal groove absent; metanotal groove indistinct; propodeal spines moderately long, triangular, narrow, and with acute apex (Fig. <xref ref-type="fig" rid="F70">70C</xref>). Sculpture foveolate; lower half of katepisternum smooth. Pilosity moderately sparse, long, and erect (Fig. <xref ref-type="fig" rid="F70">70C, E</xref>). <bold><italic>Petiole</italic>.</bold> Peduncle short and thin with ventral face slightly convex; with few short, erect setae (Fig. <xref ref-type="fig" rid="F70">70C, E</xref>). <bold><italic>Postpetiole</italic>.</bold> Short, low, and convex; with few short, erect setae (Fig. <xref ref-type="fig" rid="F70">70C, E</xref>). <bold><italic>Petiole</italic>.</bold> With moderately sparse, erect pilosity (Fig. <xref ref-type="fig" rid="F70">70C, E</xref>). <bold><italic>Colour</italic>.</bold> Unicolourous, yellow (Fig. <xref ref-type="fig" rid="F70">70C, E</xref>).</p></tp:treatment-sec><tp:treatment-sec sec-type="etymology" id="SECID0EVHOO"><title>Etymology.</title><p>Malagasy for massive, in reference to massive head of major workers.</p></tp:treatment-sec><tp:treatment-sec sec-type="biology" id="SECID0E1HOO"><title>Biology.</title><p>The species was collected between 60–1135 m in elevation, in rainforest, and in montane rainforest. Nests were located in rotten logs.</p></tp:treatment-sec><tp:treatment-sec sec-type="comments" id="SECID0E6HOO"><title>Comments.</title><p><italic><tp:taxon-name><tp:taxon-name-part taxon-name-part-type="genus" reg="Pheidole">Pheidole</tp:taxon-name-part> <tp:taxon-name-part taxon-name-part-type="species" reg="goavana">goavana</tp:taxon-name-part></tp:taxon-name></italic> sp. nov. is most similar to <italic><tp:taxon-name><tp:taxon-name-part taxon-name-part-type="genus" reg="Pheidole">P.</tp:taxon-name-part> <tp:taxon-name-part taxon-name-part-type="species" reg="mavesatra">mavesatra</tp:taxon-name-part></tp:taxon-name></italic> sp. nov. <bold><italic>Major workers</italic>.</bold><italic><tp:taxon-name><tp:taxon-name-part taxon-name-part-type="genus" reg="Pheidole">Pheidole</tp:taxon-name-part> <tp:taxon-name-part taxon-name-part-type="species" reg="mavesatra">mavesatra</tp:taxon-name-part></tp:taxon-name></italic> sp. nov. differs from <italic><tp:taxon-name><tp:taxon-name-part taxon-name-part-type="genus" reg="Pheidole">P.</tp:taxon-name-part> <tp:taxon-name-part taxon-name-part-type="species" reg="goavana">goavana</tp:taxon-name-part></tp:taxon-name></italic> sp. nov. in brownish black body colouration, katepisternum never smooth, and promesonotum and lateral surfaces of propodeum with additional thin, moderately dense to dense rugoreticulation. <bold><italic>Minor workers</italic>.</bold><italic><tp:taxon-name><tp:taxon-name-part taxon-name-part-type="genus" reg="Pheidole">Pheidole</tp:taxon-name-part> <tp:taxon-name-part taxon-name-part-type="species" reg="mavesatra">mavesatra</tp:taxon-name-part></tp:taxon-name></italic> sp. nov. differs from <italic><tp:taxon-name><tp:taxon-name-part taxon-name-part-type="genus" reg="Pheidole">P.</tp:taxon-name-part> <tp:taxon-name-part taxon-name-part-type="species" reg="goavana">goavana</tp:taxon-name-part></tp:taxon-name></italic> sp. nov. in promesonotum low, long, slightly convex, and triangular propodeal spines.</p></tp:treatment-sec><tp:treatment-sec><!--Section generated to contain objects referenced in tp:taxon-treatment.--><fig id="F84" position="float" orientation="portrait"><object-id xmlns:xlink="http://www.w3.org/1999/xlink" content-type="doi" xlink:type="simple">10.3897/zookeys.905.39592.figure84</object-id><label>Figure 84.</label><caption><p>Hypostomal teeth. <italic><tp:taxon-name><tp:taxon-name-part taxon-name-part-type="genus" reg="Pheidole">Pheidole</tp:taxon-name-part> <tp:taxon-name-part taxon-name-part-type="species" reg="aelloea">aelloea</tp:taxon-name-part></tp:taxon-name></italic> sp. nov. (<bold>A</bold>). <italic><tp:taxon-name><tp:taxon-name-part taxon-name-part-type="genus" reg="Pheidole">P.</tp:taxon-name-part> <tp:taxon-name-part taxon-name-part-type="species" reg="ala">ala</tp:taxon-name-part></tp:taxon-name></italic> sp. nov. (<bold>B</bold>). <italic><tp:taxon-name><tp:taxon-name-part taxon-name-part-type="genus" reg="Pheidole">P.</tp:taxon-name-part> <tp:taxon-name-part taxon-name-part-type="species" reg="andapa">andapa</tp:taxon-name-part></tp:taxon-name></italic> sp. nov. (<bold>C</bold>). <italic><tp:taxon-name><tp:taxon-name-part taxon-name-part-type="genus" reg="Pheidole">P.</tp:taxon-name-part> <tp:taxon-name-part taxon-name-part-type="species" reg="ankerana">ankerana</tp:taxon-name-part></tp:taxon-name></italic> sp. nov. (<bold>D</bold>). <italic><tp:taxon-name><tp:taxon-name-part taxon-name-part-type="genus" reg="Pheidole">P.</tp:taxon-name-part> <tp:taxon-name-part taxon-name-part-type="species" reg="annemariae">annemariae</tp:taxon-name-part></tp:taxon-name></italic> Forel (<bold>E</bold>). <italic><tp:taxon-name><tp:taxon-name-part taxon-name-part-type="genus" reg="Pheidole">P.</tp:taxon-name-part> <tp:taxon-name-part taxon-name-part-type="species" reg="avaratra">avaratra</tp:taxon-name-part></tp:taxon-name></italic> sp. nov. (<bold>F</bold>). <italic><tp:taxon-name><tp:taxon-name-part taxon-name-part-type="genus" reg="Pheidole">P.</tp:taxon-name-part> <tp:taxon-name-part taxon-name-part-type="species" reg="bemarahaensis">bemarahaensis</tp:taxon-name-part></tp:taxon-name></italic> sp. nov. (<bold>G</bold>). <italic><tp:taxon-name><tp:taxon-name-part taxon-name-part-type="genus" reg="Pheidole">P.</tp:taxon-name-part> <tp:taxon-name-part taxon-name-part-type="species" reg="bemarivoensis">bemarivoensis</tp:taxon-name-part></tp:taxon-name></italic> sp. nov. (<bold>H</bold>). <italic><tp:taxon-name><tp:taxon-name-part taxon-name-part-type="genus" reg="Pheidole">P.</tp:taxon-name-part> <tp:taxon-name-part taxon-name-part-type="species" reg="binara">binara</tp:taxon-name-part></tp:taxon-name></italic> sp. nov. (<bold>I</bold>). <italic><tp:taxon-name><tp:taxon-name-part taxon-name-part-type="genus" reg="Pheidole">P.</tp:taxon-name-part> <tp:taxon-name-part taxon-name-part-type="species" reg="boribora">boribora</tp:taxon-name-part></tp:taxon-name></italic> sp. nov. (<bold>J</bold>). <italic><tp:taxon-name><tp:taxon-name-part taxon-name-part-type="genus" reg="Pheidole">P.</tp:taxon-name-part> <tp:taxon-name-part taxon-name-part-type="species" reg="brevipilosa">brevipilosa</tp:taxon-name-part></tp:taxon-name></italic> sp. nov. (<bold>K</bold>). <italic><tp:taxon-name><tp:taxon-name-part taxon-name-part-type="genus" reg="Pheidole">P.</tp:taxon-name-part> <tp:taxon-name-part taxon-name-part-type="species" reg="curvistriata">curvistriata</tp:taxon-name-part></tp:taxon-name></italic> sp. nov. (<bold>L</bold>). <italic><tp:taxon-name><tp:taxon-name-part taxon-name-part-type="genus" reg="Pheidole">P.</tp:taxon-name-part> <tp:taxon-name-part taxon-name-part-type="species" reg="diakritos">diakritos</tp:taxon-name-part></tp:taxon-name></italic> sp. nov. (<bold>M</bold>). <italic><tp:taxon-name><tp:taxon-name-part taxon-name-part-type="genus" reg="Pheidole">P.</tp:taxon-name-part> <tp:taxon-name-part taxon-name-part-type="species" reg="ehazoara">ehazoara</tp:taxon-name-part></tp:taxon-name></italic> sp. nov. (<bold>N</bold>). <italic><tp:taxon-name><tp:taxon-name-part taxon-name-part-type="genus" reg="Pheidole">P.</tp:taxon-name-part> <tp:taxon-name-part taxon-name-part-type="species" reg="ensifera">ensifera</tp:taxon-name-part></tp:taxon-name></italic> Forel (<bold>O</bold>). <italic><tp:taxon-name><tp:taxon-name-part taxon-name-part-type="genus" reg="Pheidole">P.</tp:taxon-name-part> <tp:taxon-name-part taxon-name-part-type="species" reg="ferruginea">ferruginea</tp:taxon-name-part></tp:taxon-name></italic> sp. nov. (<bold>P</bold>). <italic><tp:taxon-name><tp:taxon-name-part taxon-name-part-type="genus" reg="Pheidole">P.</tp:taxon-name-part> <tp:taxon-name-part taxon-name-part-type="species" reg="fisaka">fisaka</tp:taxon-name-part></tp:taxon-name></italic> sp. nov. (<bold>R</bold>). <italic><tp:taxon-name><tp:taxon-name-part taxon-name-part-type="genus" reg="Pheidole">P.</tp:taxon-name-part> <tp:taxon-name-part taxon-name-part-type="species" reg="fitarata">fitarata</tp:taxon-name-part></tp:taxon-name></italic> sp. nov. (<bold>S</bold>). <italic><tp:taxon-name><tp:taxon-name-part taxon-name-part-type="genus" reg="Pheidole">P.</tp:taxon-name-part> <tp:taxon-name-part taxon-name-part-type="species" reg="glabra">glabra</tp:taxon-name-part></tp:taxon-name></italic> sp. nov. (<bold>T</bold>). <italic><tp:taxon-name><tp:taxon-name-part taxon-name-part-type="genus" reg="Pheidole">P.</tp:taxon-name-part> <tp:taxon-name-part taxon-name-part-type="species" reg="goavana">goavana</tp:taxon-name-part></tp:taxon-name></italic> sp. nov. (<bold>U</bold>). <italic><tp:taxon-name><tp:taxon-name-part taxon-name-part-type="genus" reg="Pheidole">P.</tp:taxon-name-part> <tp:taxon-name-part taxon-name-part-type="species" reg="lamperos">lamperos</tp:taxon-name-part></tp:taxon-name></italic> sp. nov. (<bold>W</bold>). <italic><tp:taxon-name><tp:taxon-name-part taxon-name-part-type="genus" reg="Pheidole">P.</tp:taxon-name-part> <tp:taxon-name-part taxon-name-part-type="species" reg="longipilosa">longipilosa</tp:taxon-name-part></tp:taxon-name></italic> sp. nov. (<bold>X</bold>). <italic><tp:taxon-name><tp:taxon-name-part taxon-name-part-type="genus" reg="Pheidole">P.</tp:taxon-name-part> <tp:taxon-name-part taxon-name-part-type="species" reg="longispinosa">longispinosa</tp:taxon-name-part></tp:taxon-name></italic> Forel (<bold>Y</bold>). <italic><tp:taxon-name><tp:taxon-name-part taxon-name-part-type="genus" reg="Pheidole">P.</tp:taxon-name-part> <tp:taxon-name-part taxon-name-part-type="species" reg="lutea">lutea</tp:taxon-name-part></tp:taxon-name></italic> sp. nov. (<bold>Z</bold>).</p></caption><graphic xmlns:xlink="http://www.w3.org/1999/xlink" xlink:href="zookeys-905-001-g084.jpg" position="float" orientation="portrait" xlink:type="simple" id="oo_373131.jpg"><uri content-type="original_file" xlink:type="simple">https://binary.pensoft.net/fig/373131</uri></graphic></fig><fig id="F86" position="float" orientation="portrait"><object-id xmlns:xlink="http://www.w3.org/1999/xlink" content-type="doi" xlink:type="simple">10.3897/zookeys.905.39592.figure86</object-id><label>Figure 86.</label><caption><p>Distribution. <italic><tp:taxon-name><tp:taxon-name-part taxon-name-part-type="genus" reg="Pheidole">Pheidole</tp:taxon-name-part> <tp:taxon-name-part taxon-name-part-type="species" reg="aelloea">aelloea</tp:taxon-name-part></tp:taxon-name></italic> sp. nov. (<bold>A</bold>). <italic><tp:taxon-name><tp:taxon-name-part taxon-name-part-type="genus" reg="Pheidole">P.</tp:taxon-name-part> <tp:taxon-name-part taxon-name-part-type="species" reg="ala">ala</tp:taxon-name-part></tp:taxon-name></italic> sp. nov. (<bold>B</bold>). <italic><tp:taxon-name><tp:taxon-name-part taxon-name-part-type="genus" reg="Pheidole">P.</tp:taxon-name-part> <tp:taxon-name-part taxon-name-part-type="species" reg="andapa">andapa</tp:taxon-name-part></tp:taxon-name></italic> sp. nov. (<bold>C</bold>). <italic><tp:taxon-name><tp:taxon-name-part taxon-name-part-type="genus" reg="Pheidole">P.</tp:taxon-name-part> <tp:taxon-name-part taxon-name-part-type="species" reg="ankerana">ankerana</tp:taxon-name-part></tp:taxon-name></italic> sp. nov. (<bold>D</bold>). <italic><tp:taxon-name><tp:taxon-name-part taxon-name-part-type="genus" reg="Pheidole">P.</tp:taxon-name-part> <tp:taxon-name-part taxon-name-part-type="species" reg="annemariae">annemariae</tp:taxon-name-part></tp:taxon-name></italic> Forel (<bold>E</bold>). <italic><tp:taxon-name><tp:taxon-name-part taxon-name-part-type="genus" reg="Pheidole">P.</tp:taxon-name-part> <tp:taxon-name-part taxon-name-part-type="species" reg="avaratra">avaratra</tp:taxon-name-part></tp:taxon-name></italic> sp. nov. (<bold>F</bold>). <italic><tp:taxon-name><tp:taxon-name-part taxon-name-part-type="genus" reg="Pheidole">P.</tp:taxon-name-part> <tp:taxon-name-part taxon-name-part-type="species" reg="bemarahaensis">bemarahaensis</tp:taxon-name-part></tp:taxon-name></italic> sp. nov. (<bold>G</bold>). <italic><tp:taxon-name><tp:taxon-name-part taxon-name-part-type="genus" reg="Pheidole">P.</tp:taxon-name-part> <tp:taxon-name-part taxon-name-part-type="species" reg="bemarivoensis">bemarivoensis</tp:taxon-name-part></tp:taxon-name></italic> sp. nov. (<bold>H</bold>). <italic><tp:taxon-name><tp:taxon-name-part taxon-name-part-type="genus" reg="Pheidole">P.</tp:taxon-name-part> <tp:taxon-name-part taxon-name-part-type="species" reg="binara">binara</tp:taxon-name-part></tp:taxon-name></italic> sp. nov. (<bold>I</bold>). <italic><tp:taxon-name><tp:taxon-name-part taxon-name-part-type="genus" reg="Pheidole">P.</tp:taxon-name-part> <tp:taxon-name-part taxon-name-part-type="species" reg="boribora">boribora</tp:taxon-name-part></tp:taxon-name></italic> sp. nov. (<bold>J</bold>). <italic><tp:taxon-name><tp:taxon-name-part taxon-name-part-type="genus" reg="Pheidole">P.</tp:taxon-name-part> <tp:taxon-name-part taxon-name-part-type="species" reg="brevipilosa">brevipilosa</tp:taxon-name-part></tp:taxon-name></italic> sp. nov. (<bold>K</bold>). <italic><tp:taxon-name><tp:taxon-name-part taxon-name-part-type="genus" reg="Pheidole">P.</tp:taxon-name-part> <tp:taxon-name-part taxon-name-part-type="species" reg="curvistriata">curvistriata</tp:taxon-name-part></tp:taxon-name></italic> sp. nov. (<bold>L</bold>). <italic><tp:taxon-name><tp:taxon-name-part taxon-name-part-type="genus" reg="Pheidole">P.</tp:taxon-name-part> <tp:taxon-name-part taxon-name-part-type="species" reg="diakritos">diakritos</tp:taxon-name-part></tp:taxon-name></italic> sp. nov. (<bold>M</bold>). <italic><tp:taxon-name><tp:taxon-name-part taxon-name-part-type="genus" reg="Pheidole">P.</tp:taxon-name-part> <tp:taxon-name-part taxon-name-part-type="species" reg="ehazoara">ehazoara</tp:taxon-name-part></tp:taxon-name></italic> sp. nov. (<bold>N</bold>). <italic><tp:taxon-name><tp:taxon-name-part taxon-name-part-type="genus" reg="Pheidole">P.</tp:taxon-name-part> <tp:taxon-name-part taxon-name-part-type="species" reg="ensifera">ensifera</tp:taxon-name-part></tp:taxon-name></italic> Forel (<bold>O</bold>). <italic><tp:taxon-name><tp:taxon-name-part taxon-name-part-type="genus" reg="Pheidole">P.</tp:taxon-name-part> <tp:taxon-name-part taxon-name-part-type="species" reg="ferruginea">ferruginea</tp:taxon-name-part></tp:taxon-name></italic> sp. nov. (<bold>P</bold>). <italic><tp:taxon-name><tp:taxon-name-part taxon-name-part-type="genus" reg="Pheidole">P.</tp:taxon-name-part> <tp:taxon-name-part taxon-name-part-type="species" reg="fisaka">fisaka</tp:taxon-name-part></tp:taxon-name></italic> sp. nov. (<bold>R</bold>). <italic><tp:taxon-name><tp:taxon-name-part taxon-name-part-type="genus" reg="Pheidole">P.</tp:taxon-name-part> <tp:taxon-name-part taxon-name-part-type="species" reg="fitarata">fitarata</tp:taxon-name-part></tp:taxon-name></italic> sp. nov. (<bold>S</bold>). <italic><tp:taxon-name><tp:taxon-name-part taxon-name-part-type="genus" reg="Pheidole">P.</tp:taxon-name-part> <tp:taxon-name-part taxon-name-part-type="species" reg="glabra">glabra</tp:taxon-name-part></tp:taxon-name></italic> sp. nov. (<bold>T</bold>). <italic><tp:taxon-name><tp:taxon-name-part taxon-name-part-type="genus" reg="Pheidole">P.</tp:taxon-name-part> <tp:taxon-name-part taxon-name-part-type="species" reg="goavana">goavana</tp:taxon-name-part></tp:taxon-name></italic> sp. nov. (<bold>U</bold>).</p></caption><graphic xmlns:xlink="http://www.w3.org/1999/xlink" xlink:href="zookeys-905-001-g086.jpg" position="float" orientation="portrait" xlink:type="simple" id="oo_373133.jpg"><uri content-type="original_file" xlink:type="simple">https://binary.pensoft.net/fig/373133</uri></graphic></fig></tp:treatment-sec></tp:taxon-treatment>
